# Supplementary material for: Common synaptic phenotypes arising from diverse mutations in the human NMDA receptor subunit GluN2A
Source: Commun Biol. 2022 Feb 28;5:174. doi: 10.1038/s42003-022-03115-3 (PMC8885697; doi:10.1038/s42003-022-03115-3)
Supplement: Supplementary file 4 — Supplementary Data 1 [file 42003_2022_3115_MOESM4_ESM.xls]

## Sheet: Raw
	Glu Potency, EC50-1 [μM-1]	Gly Potency, EC50-1 [μM-1]	tau deact (ms)	Relative Po	Current density (pA/pF)	Relative surface expression
WT GluN2A-WT	0.294118	0.833333	56	136	1	1
GluN2A-p.Cys436Arg	0.434783	0.555556	47.4124	0.04	0.8103	0.02
GluN2A-p.Gly483Arg	0.085369	0.0492447	20	30	0.866667	0.57
GluN2A-p.Arg504Trp	0.357143	1.04167	89	59	1.1	0.35
GluN2A-p.Val506Ala	0.5	0.909091	81	67	1.08696	1.02
GluN2A-p.Arg518His	0.00015515	0.7165	212.977	1.03136	0.87	0.49
GluN2A-p.Thr531Met	0.00202729	0.7053	225.846	0.09	0.8536	0.15
GluN2A-p.Pro552Arg	2.62321	16.6667	855.077	130.213	1.17647	1.26
GluN2A-p.Lys669Asn	0.909091	3.22581	239	143	0.222222	0.97
GluN2A-p.Val685Gly	0.0037037	0.666667	24	7.1	0.7642	0.28
GluN2A-p.Ile694Thr	0.102041	1.06383	45	57	0.722222	0.73
GluN2A-p.Pro699Ser	0.454545	0.769231	52	98	0.894737	0.83
GluN2A-p.Met705Val	0.156046	0.5915	57	34	0.409091	0.68
GluN2A-p.Glu714Lys	0.316908	0.699766	66	114	0.944444	0.94
GluN2A-p.Ala716Thr	0.05	0.769231	98.1497	58.292	0.888889	0.4
GluN2A-p.Ala727Thr	0.196078	0.714286	50	83	0.777778	0.67
GluN2A-p.Asp731Asn	0.000111433	0.599564	14	0.805809	0.227273	0.22
GluN2A-p.Val734Leu	0.196078	0.769231	30	69	0.904762	0.95
GluN2A-p.Lys772Glu	0.208333	0.769231	47	55	0.777778	0.19
GluN2A-p.Leu812Met	2.51076	6.54762	527.83	138.248	2.24472	1.0106
GluN2A-p.Met817Val	2.79035	6.11111	823.07	290.496	3.75714	1.2024
Values in green were determined by single imputation using orthoganol regression of rank ordered data

## Sheet: log(normalized)
Figure 1c	Glu Potency	Gly Potency	tau deact	Relative Po	Current density	Relative surface expression
WT GluN2A-WT	0	0	0	0	0	0
GluN2A-p.Cys436Arg	0.169751	-0.176091	-0.0722961	-3.53148	-0.0913542	-1.69897
GluN2A-p.Gly483Arg	-0.537221	-1.22846	-0.447158	-0.656418	-0.0621479	-0.244125
GluN2A-p.Arg504Trp	0.0843209	0.09691	0.201202	-0.362687	0.0413927	-0.455932
GluN2A-p.Val506Ala	0.230449	0.0377886	0.160297	-0.307464	0.0362122	0.00860017
GluN2A-p.Arg518His	-3.27777	-0.0656026	0.580145	-2.12013	-0.0604807	-0.309804
GluN2A-p.Thr531Met	-2.1616	-0.0724449	0.605625	-3.1793	-0.0687456	-0.823909
GluN2A-p.Pro552Arg	0.950312	1.30103	1.18382	-0.0188853	0.0705811	0.100371
GluN2A-p.Lys669Asn	0.490086	0.58782	0.63021	0.0217971	-0.653213	-0.0132283
GluN2A-p.Val685Gly	-1.89988	-0.09691	-0.367977	-1.28228	-0.116793	-0.552842
GluN2A-p.Ile694Thr	-0.459747	0.106053	-0.0949755	-0.377664	-0.141329	-0.136677
GluN2A-p.Pro699Ser	0.189056	-0.0347621	-0.0321847	-0.142313	-0.0483047	-0.0809219
GluN2A-p.Met705Val	-0.275268	-0.148864	0.00768683	-0.60206	-0.38818	-0.167491
GluN2A-p.Glu714Lys	0.0324115	-0.075866	0.0713559	-0.0766341	-0.0248236	-0.0268721
GluN2A-p.Ala716Thr	-0.769551	-0.0347621	0.243701	-0.36793	-0.0511525	-0.39794
GluN2A-p.Ala727Thr	-0.176091	-0.0669468	-0.049218	-0.214461	-0.109144	-0.173925
GluN2A-p.Asp731Asn	-3.42151	-0.142983	-0.60206	-2.22731	-0.643453	-0.657577
GluN2A-p.Val734Leu	-0.176091	-0.0347621	-0.271067	-0.29469	-0.0434657	-0.0222764
GluN2A-p.Lys772Glu	-0.149762	-0.0347621	-0.0760902	-0.393176	-0.109144	-0.721246
GluN2A-p.Leu812Met	0.931284	0.895265	0.974306	0.00711974	0.351163	0.00457929
GluN2A-p.Met817Val	0.977137	0.865301	1.16725	0.329601	0.574857	0.080049
Values in green were determined by single imputation using orthoganol regression of rank ordered data

## Sheet: EFA_loadings
Figure 1d	L_rotated (pattern matrix)
	Factor 1	Factor 2
﻿Glu Potency	1.1845	0.0766
Gly Potency	0.3039	-0.0181
tau deact	0.3205	-0.0933
current ampl	0.1311	1.0058
Po	0.1436	-0.0137
Surface	-0.0627	0.4045

## Sheet: EFA_scores
Figure 1e
	Factor 1	Factor 2
﻿WT GluN2A-WT (1)	0	0
GluN2A-p.Cys436Arg (2)	0.1984	-3.5679
GluN2A-p.Gly483Arg (1)	-0.7006	-0.5237
GluN2A-p.Arg504Trp (1)	0.1585	-0.495
GluN2A-p.Val506Ala (1)	0.2107	-0.2839
GluN2A-p.Arg518His (4)	-2.2487	-1.8494
GluN2A-p.Thr531Met (2)	-1.3961	-2.9635
GluN2A-p.Pro552Arg (3)	1.1785	-0.1923
GluN2A-p.Lys669Asn (3)	0.5387	-0.0777
GluN2A-p.Val685Gly (4)	-1.4399	-1.1686
GluN2A-p.Ile694Thr (1)	-0.3349	-0.3427
GluN2A-p.Pro699Ser (1)	0.1258	-0.1489
GluN2A-p.Met705Val (1)	-0.2476	-0.544
GluN2A-p.Glu714Lys (1)	0.0237	-0.0791
GluN2A-p.Ala716Thr (1)	-0.4897	-0.4479
GluN2A-p.Ala727Thr (1)	-0.1473	-0.2257
GluN2A-p.Asp731Asn (4)	-2.6381	-1.9146
GluN2A-p.Val734Leu (1)	-0.1917	-0.2199
GluN2A-p.Lys772Glu (1)	-0.0876	-0.5675
GluN2A-p.Leu812Met (3)	1.0769	-0.1711
GluN2A-p.Met817Val (3)	1.158	0.1018
