# Supplementary material for: Common synaptic phenotypes arising from diverse mutations in the human NMDA receptor subunit GluN2A
Source: Commun Biol. 2022 Feb 28;5:174. doi: 10.1038/s42003-022-03115-3 (PMC8885697; doi:10.1038/s42003-022-03115-3)
Supplement: Supplementary file 5 — Supplementary Data 2 [file 42003_2022_3115_MOESM5_ESM.xls]

## Sheet: n2a_dko_mutant_nmdar
#	mutation	transfection	pair	slice	animal	id	peak (pA)	decay tau (ms)
1	WT	+	1	7	3	29-05-19 s0 p1	66.876	19.376
2	WT	-	1	7	3	29-05-19 s0 p1	160.763	54.002
3	WT	+	2	7	3	29-05-19 s0 p0	70.5518	40.9281
4	WT	-	2	7	3	29-05-19 s0 p0	171.237	58.2641
5	WT	+	3	8	3	29-05-19 s1 p0	66.46	38.3421
6	WT	-	3	8	3	29-05-19 s1 p0	103.907	52.7454
7	WT	+	4	10	3	29-05-19 s3 p1	77.2658	35.1777
8	WT	-	4	10	3	29-05-19 s3 p1	153.316	73.1359
9	WT	+	5	10	3	29-05-19 s3 p0	64.3494	44.3587
10	WT	-	5	10	3	29-05-19 s3 p0	140.667	60.5848
11	WT	+	6	9	3	29-05-19 s2 p0	71.7062	54.4842
12	WT	-	6	9	3	29-05-19 s2 p0	64.8024	127.503
13	WT	+	7	3	2	12-04-19 s0 p1	92.5268	42.7811
14	WT	-	7	3	2	12-04-19 s0 p1	185.148	59.2279
15	WT	+	8	3	2	12-04-19 s0 p0	108.505	32.2789
16	WT	-	8	3	2	12-04-19 s0 p0	169.714	67.0703
17	WT	+	9	4	2	12-04-19 s1 p1	38.2366	149.732
18	WT	-	9	4	2	12-04-19 s1 p1	67.262	108.181
19	WT	+	10	4	2	12-04-19 s1 p0	92.3124	42.6444
20	WT	-	10	4	2	12-04-19 s1 p0	94.5192	83.0735
21	WT	+	11	1	1	07-04-19 S0 P1	109.871	26.9576
22	WT	-	11	1	1	07-04-19 S0 P1	145.62	54.2341
23	WT	+	12	1	1	07-04-19 S0 P0	128.827	17.298
24	WT	-	12	1	1	07-04-19 S0 P0	155.576	49.5852
25	WT	+	13	2	1	07-04-19 S1 P1	80.9758	18.0454
26	WT	-	13	2	1	07-04-19 S1 P1	122.582	50.9573
27	WT	+	14	2	1	07-04-19 S1 P0	178.763	24.1467
28	WT	-	14	2	1	07-04-19 S1 P0	138.91	45.6872
29	DKO	+	15	5	3	24.10.17 s0 p2	23.7542	NA
30	DKO	-	15	5	3	24.10.17 s0 p2	123.399	NA
31	DKO	+	16	5	3	24.10.17 s0 p1	21.5352	NA
32	DKO	-	16	5	3	24.10.17 s0 p1	95.5708	NA
33	DKO	+	17	5	3	24.10.17 s0 p0	8.6878	NA
34	DKO	-	17	5	3	24.10.17 s0 p0	75.5746	NA
35	DKO	+	18	6	3	24.10.17 s1 p0	4.58918	NA
36	DKO	-	18	6	3	24.10.17 s1 p0	86.3686	NA
37	DKO	+	19	10	4	23-04-19 s0 p1	21.5016	NA
38	DKO	-	19	10	4	23-04-19 s0 p1	196.232	NA
39	DKO	+	20	10	4	23-04-19 s0 p0	42.8546	NA
40	DKO	-	20	10	4	23-04-19 s0 p0	97.1154	NA
41	DKO	+	22	9	4	23-04-19 s1 p0	13.3246	NA
42	DKO	-	22	9	4	23-04-19 s1 p0	101.244	NA
43	DKO	+	23	11	4	23-04-19 s1 p1	5.32832	NA
44	DKO	-	23	11	4	23-04-19 s1 p1	130.603	NA
45	DKO	+	24	11	4	23-04-19 s1 p0	25.5002	NA
46	DKO	-	24	11	4	23-04-19 s1 p0	174.984	NA
47	DKO	+	25	7	3	24.10.17 s0 p2	5.54318	NA
48	DKO	-	25	7	3	24.10.17 s0 p2	105.669	NA
49	DKO	+	26	7	3	24.10.17 s0 p1	10.7334	NA
50	DKO	-	26	7	3	24.10.17 s0 p1	86.9506	NA
51	DKO	+	27	7	3	24.10.17 s0 p0	5.81086	NA
52	DKO	-	27	7	3	24.10.17 s0 p0	87.1512	NA
53	DKO	+	28	8	3	24.10.17 s1 p0	7.3096	NA
54	DKO	-	28	8	3	24.10.17 s1 p0	78.1858	NA
55	DKO	+	29	1	2	15-04-19 s0 p1	8.36692	NA
56	DKO	-	29	1	2	15-04-19 s0 p1	54.7064	NA
57	DKO	+	30	1	2	15-04-19 s0 p0	23.5452	NA
58	DKO	-	30	1	2	15-04-19 s0 p0	109.213	NA
59	DKO	+	31	3	2	15-04-19 s0 p1	11.5552	NA
60	DKO	-	31	3	2	15-04-19 s0 p1	129.86	NA
61	DKO	+	32	3	2	15-04-19 s0 p0	15.6058	NA
62	DKO	-	32	3	2	15-04-19 s0 p0	118.638	NA
63	DKO	+	33	2	2	15-04-19 s1 p0	5.83768	NA
64	DKO	-	33	2	2	15-04-19 s1 p0	119.238	NA
65	DKO	+	34	4	2	15-04-19 s1 p0	96.6746	NA
66	DKO	-	34	4	2	15-04-19 s1 p0	136.988	NA
67	DKODQP	+	35	7	3	06-02-20 s0 p0	9.3839	NA
68	DKODQP	-	35	7	3	06-02-20 s0 p0	84.9312	NA
69	DKODQP	+	36	10	3	06-02-20 s1 p0	1.34876	NA
70	DKODQP	-	36	10	3	06-02-20 s1 p0	77.9766	NA
71	DKODQP	+	37	9	3	06-02-20 s0 p0	4.89138	NA
72	DKODQP	-	37	9	3	06-02-20 s0 p0	123.819	NA
73	DKODQP	+	38	8	3	06-02-20 s1 p1	9.5431	NA
74	DKODQP	-	38	8	3	06-02-20 s1 p1	136.525	NA
75	DKODQP	+	39	8	3	06-02-20 s1 p0	1.16365	NA
76	DKODQP	-	39	8	3	06-02-20 s1 p0	69.0946	NA
77	DKODQP	+	40	3	2	05-02-20 s0 p1	7.64216	NA
78	DKODQP	-	40	3	2	05-02-20 s0 p1	140.008	NA
79	DKODQP	+	41	3	2	05-02-20 s0 p0	8.3263	NA
80	DKODQP	-	41	3	2	05-02-20 s0 p0	92.7774	NA
81	DKODQP	+	42	6	2	05-02-20 s1 p1	4.5299	NA
82	DKODQP	-	42	6	2	05-02-20 s1 p1	96.312	NA
83	DKODQP	+	43	6	2	05-02-20 s1 p0	6.73488	NA
84	DKODQP	-	43	6	2	05-02-20 s1 p0	117.774	NA
85	DKODQP	+	44	5	2	05-02-20 s0 p1	12.6766	NA
86	DKODQP	-	44	5	2	05-02-20 s0 p1	123.311	NA
87	DKODQP	+	45	5	2	05-02-20 s0 p0	15.7148	NA
88	DKODQP	-	45	5	2	05-02-20 s0 p0	269.65	NA
89	DKODQP	+	46	2	1	03-01-20 s0 p2	9.30196	NA
90	DKODQP	-	46	2	1	03-01-20 s0 p2	85.2372	NA
91	DKODQP	+	47	2	1	03-01-20 s0 p1	9.99762	NA
92	DKODQP	-	47	2	1	03-01-20 s0 p1	83.8726	NA
93	DKODQP	+	48	2	1	03-01-20 s0 p0	4.61812	NA
94	DKODQP	-	48	2	1	03-01-20 s0 p0	59.677	NA
95	DKODQP	+	49	1	1	03-01-20 s0 p0	8.4734	NA
96	DKODQP	-	49	1	1	03-01-20 s0 p0	83.3008	NA
97	WT_2B	+	50	6	2	28-05-19 s0 p0	78.1802	147.364
98	WT_2B	-	50	6	2	28-05-19 s0 p0	140.37	73.3219
99	WT_2B	+	51	7	2	28-05-19 s1 p1	27.1484	259.626
100	WT_2B	-	51	7	2	28-05-19 s1 p1	168.872	52.3824
101	WT_2B	+	52	7	2	28-05-19 s1 p0	66.2472	128.245
102	WT_2B	-	52	7	2	28-05-19 s1 p0	125.536	68.1435
103	WT_2B	+	53	5	2	28-05-19 s0 p1	169.633	116.103
104	WT_2B	-	53	5	2	28-05-19 s0 p1	166.043	72.6045
105	WT_2B	-	54	5	2	28-05-19 s0 p0 c2	120.783	87.1331
106	WT_2B	+	54	5	2	28-05-19 s0 p0 c2	29.8304	256.509
107	WT_2B	+	55	12	3	05-07-19 s0 p0	64.5146	110.178
108	WT_2B	-	55	12	3	05-07-19 s0 p0	162.872	54.14
109	WT_2B	+	56	13	3	05-07-19 s1 p0	44.7244	201.118
110	WT_2B	-	56	13	3	05-07-19 s1 p0	134.765	85.3159
111	WT_2B	+	57	14	3	05-07-19 s2 p2	113.184	143.513
112	WT_2B	-	57	14	3	05-07-19 s2 p2	130.097	97.0566
113	WT_2B	+	58	14	3	05-07-19 s2 p1	63.5576	145.491
114	WT_2B	-	58	14	3	05-07-19 s2 p1	112.334	87.9843
115	WT_2B	+	59	9	3	05-07-19 s0 p0	56.5356	145.096
116	WT_2B	-	59	9	3	05-07-19 s0 p0	128.606	83.0799
117	WT_2B	+	60	10	3	05-07-19 s1 p1	57.8746	131.971
118	WT_2B	-	60	10	3	05-07-19 s1 p1	137.343	71.4902
119	WT_2B	+	61	10	3	05-07-19 s1 p0	41.6834	116.142
120	WT_2B	-	61	10	3	05-07-19 s1 p0	101.443	64.4242
121	WT_2B	+	62	11	3	05-07-19 s2 p0	91.4704	139.198
122	WT_2B	-	62	11	3	05-07-19 s2 p0	115.64	95.5222
123	WT_2B	+	63	3	1	14-04-19 s0 p0	31.9046	118.22
124	WT_2B	-	63	3	1	14-04-19 s0 p0	70.8252	94.3193
125	WT_2B	+	64	4	1	14-04-19 s1 p1	67.5942	158.283
126	WT_2B	-	64	4	1	14-04-19 s1 p1	110.25	67.5643
127	WT_2B	+	65	4	1	14-04-19 s1 p0	35.5336	178.502
128	WT_2B	-	65	4	1	14-04-19 s1 p0	65.4198	83.2283
129	WT_2B	+	66	1	1	14-04-19 s0 p1	55.1312	197.293
130	WT_2B	-	66	1	1	14-04-19 s0 p1	88.0302	73.7401
131	WT_2B	+	67	1	1	14-04-19 s0 p0	53.4132	259.042
132	WT_2B	-	67	1	1	14-04-19 s0 p0	37.9692	165.799
133	WT_2B	+	68	2	1	14-04-19 s1 p1	36.5532	202.922
134	WT_2B	-	68	2	1	14-04-19 s1 p1	68.5916	29.2595
135	L812M	+	69	10	3	28-07-20 s0 p1	84.7504	214.369
136	L812M	-	69	10	3	28-07-20 s0 p1	125.115	71.0964
137	L812M	+	70	10	3	28-07-20 s0 p0	43.3148	315.323
138	L812M	-	70	10	3	28-07-20 s0 p0	93.8412	93.2679
139	L812M	+	71	11	3	28-07-20 s1 p0	70.8646	183.316
140	L812M	-	71	11	3	28-07-20 s1 p0	106.113	74.3843
141	L812M	+	72	6	2	22-07-20 s0 p1	55.4134	204.241
142	L812M	-	72	6	2	22-07-20 s0 p1	85.6952	116.978
143	L812M	+	73	6	2	22-07-20 s0 p0	37.1884	218.018
144	L812M	-	73	6	2	22-07-20 s0 p0	63.6836	72.61
145	L812M	+	74	7	2	22-07-20 s1 p1	17.8532	236.182
146	L812M	-	74	7	2	22-07-20 s1 p1	70.213	79.1436
147	L812M	+	75	7	2	22-07-20 s1 p0	25.868	314.475
148	L812M	-	75	7	2	22-07-20 s1 p0	90.3866	86.7898
149	L812M	+	76	9	2	22-07-20 s3 p1	72.687	166.755
150	L812M	-	76	9	2	22-07-20 s3 p1	208.46	77.6174
151	L812M	+	77	9	2	22-07-20 s3 p0	55.4848	168.434
152	L812M	-	77	9	2	22-07-20 s3 p0	145.689	96.5368
153	L812M	+	78	8	2	22-07-20 s2 p1	38.0882	266.43
154	L812M	-	78	8	2	22-07-20 s2 p1	70.3578	120.832
155	L812M	+	79	8	2	22-07-20 s2 p0	15.6081	155.797
156	L812M	-	79	8	2	22-07-20 s2 p0	116.979	84.0415
157	L812M	+	80	1	1	21-07-20 s0 p0	33.5156	213.979
158	L812M	-	80	1	1	21-07-20 s0 p0	65.2416	77.8564
159	L812M	+	81	2	1	21-07-20 s1 p1	34.8714	252.864
160	L812M	-	81	2	1	21-07-20 s1 p1	187.021	73.1408
161	L812M	+	82	2	1	21-07-20 s1 p0	26.1726	151.63
162	L812M	-	82	2	1	21-07-20 s1 p0	75.53	32.0614
163	L812M	+	83	4	1	21-07-20 s3 p0	131.905	221.015
164	L812M	-	83	4	1	21-07-20 s3 p0	163.86	72.5275
165	L812M	+	84	5	1	21-07-20 s4 p1	74.2858	188.157
166	L812M	-	84	5	1	21-07-20 s4 p1	139.435	83.8072
167	L812M	+	85	3	1	21-07-20 s2 p0	67.1714	182.273
168	L812M	-	85	3	1	21-07-20 s2 p0	129.333	58.7454
169	K669N	+	86	5	2	08-03-19 s0 p1	67.346	45.3751
170	K669N	-	86	5	2	08-03-19 s0 p1	176.968	51.2803
171	K669N	+	87	8	2	08-03-19 s3 p1	56.8556	73.7255
172	K669N	-	87	8	2	08-03-19 s3 p1	150.582	66.1891
173	K669N	+	88	8	2	08-03-19 s3 p0	33.2324	38.7569
174	K669N	-	88	8	2	08-03-19 s3 p0	102.21	79.3426
175	K669N	+	90	1	1	06-03-19 s0 p1	87.161	104.791
176	K669N	-	90	1	1	06-03-19 s0 p1	245.622	69.8142
177	K669N	+	91	1	1	06-03-19 s0 p0	46.5782	75.3714
178	K669N	-	91	1	1	06-03-19 s0 p0	169.777	74.9727
179	K669N	+	92	2	1	06-03-19 s1 p1	34.2842	67.2368
180	K669N	-	92	2	1	06-03-19 s1 p1	162.999	68.011
181	K669N	+	93	2	1	06-03-19 s1 p0	68.557	93.4659
182	K669N	-	93	2	1	06-03-19 s1 p0	147.128	65.7068
183	K669N	+	94	4	1	06-03-19 s3 p2	32.3966	51.7324
184	K669N	-	94	4	1	06-03-19 s3 p2	135.589	71.071
185	K669N	+	95	4	1	06-03-19 s3 p1	31.6764	50.9285
186	K669N	-	95	4	1	06-03-19 s3 p1	94.8528	62.1502
187	K669N	+	96	4	1	06-03-19 s3 p0	33.34	48.8418
188	K669N	-	96	4	1	06-03-19 s3 p0	103.516	69.6535
189	K669N	+	97	3	1	06-03-19 s2 p1	72.4758	102.272
190	K669N	-	97	3	1	06-03-19 s2 p1	92.6358	88.6839
191	K669N	+	98	3	1	06-03-19 s2 p0	46.6038	81.8765
192	K669N	-	98	3	1	06-03-19 s2 p0	78.6814	88.5576
193	K669N	+	99	9	3	18-03-19 s0 p1	21.6732	96.1345
194	K669N	-	99	9	3	18-03-19 s0 p1	76.4132	70.4503
195	K669N	+	100	9	3	18-03-19 s0 p0	104.26	79.0211
196	K669N	-	100	9	3	18-03-19 s0 p0	193.734	94.8016
197	K669N	+	101	10	3	18-03-19 s1 p2	11.0985	174.871
198	K669N	-	101	10	3	18-03-19 s1 p2	84.5944	75.5302
199	K669N	+	102	10	3	18-03-19 s1 p1	78.664	87.0075
200	K669N	-	102	10	3	18-03-19 s1 p1	147.399	64.01
201	K669N	+	103	10	3	18-03-19 s1 p0	78.8148	48.2721
202	K669N	-	103	10	3	18-03-19 s1 p0	189.37	62.6883
203	K669N	+	104	12	3	18-03-19 s3 p1	68.0594	77.1349
204	K669N	-	104	12	3	18-03-19 s3 p1	112.256	57.8811
205	K669N	+	105	12	3	18-03-19 s3 p0	105.418	56.5078
206	K669N	-	105	12	3	18-03-19 s3 p0	106.635	68.8236
207	K669N	+	106	11	3	18-03-19 s2 p1	66.2402	67.1193
208	K669N	-	106	11	3	18-03-19 s2 p1	84.6018	62.1122
209	K669N	+	107	11	3	18-03-19 s2 p0	56.686	68.0995
210	K669N	-	107	11	3	18-03-19 s2 p0	53.6176	89.1278
211	C436R	+	108	1	1	07-03-19 s0 p1	42.0582	NA
212	C436R	-	108	1	1	07-03-19 s0 p1	138.162	NA
213	C436R	+	109	1	1	07-03-19 s0 p0	14.9176	NA
214	C436R	-	109	1	1	07-03-19 s0 p0	119.27	NA
215	C436R	+	110	2	1	07-03-19 s1 p1	15.9733	NA
216	C436R	-	110	2	1	07-03-19 s1 p1	90.3934	NA
217	C436R	+	111	2	1	07-03-19 s1 p0	14.7835	NA
218	C436R	-	111	2	1	07-03-19 s1 p0	94.104	NA
219	C436R	+	112	4	1	07-03-19 s3 p1	27.243	NA
220	C436R	-	112	4	1	07-03-19 s3 p1	190.844	NA
221	C436R	+	113	3	1	07-03-19 s2 p0	35.8394	NA
222	C436R	-	113	3	1	07-03-19 s2 p0	90.8756	NA
223	C436R	+	114	9	3	14-03-19 s0 p1	15.5527	NA
224	C436R	-	114	9	3	14-03-19 s0 p1	146.604	NA
225	C436R	+	115	10	3	14-03-19 s1 p0	28.0018	NA
226	C436R	-	115	10	3	14-03-19 s1 p0	132.425	NA
227	C436R	+	116	12	3	14-03-19 s3 p1	45.9186	NA
228	C436R	-	116	12	3	14-03-19 s3 p1	184.947	NA
229	C436R	+	117	12	3	14-03-19 s3 p0	21.9564	NA
230	C436R	-	117	12	3	14-03-19 s3 p0	178.115	NA
231	C436R	+	118	11	3	14-03-19 s2 p2	38.8554	NA
232	C436R	-	118	11	3	14-03-19 s2 p2	100.556	NA
233	C436R	+	119	11	3	14-03-19 s2 p3	40.3228	NA
234	C436R	-	119	11	3	14-03-19 s2 p3	192.462	NA
235	C436R	+	120	11	3	14-03-19 s2 p1	26.2548	NA
236	C436R	-	120	11	3	14-03-19 s2 p1	156.139	NA
237	C436R	+	121	11	3	14-03-19 s2 p0	29.0274	NA
238	C436R	-	121	11	3	14-03-19 s2 p0	164.514	NA
239	C436R	+	122	5	2	13-03-19 s0 p0	26.5556	NA
240	C436R	-	122	5	2	13-03-19 s0 p0	122.753	NA
241	C436R	+	123	6	2	13-03-19 s1 p0	48.9314	NA
242	C436R	-	123	6	2	13-03-19 s1 p0	101.849	NA
243	C436R	+	124	8	2	13-03-19 s3 p1	33.3614	NA
244	C436R	-	124	8	2	13-03-19 s3 p1	171.084	NA
245	C436R	+	125	8	2	13-03-19 s3 p0	47.4848	NA
246	C436R	-	125	8	2	13-03-19 s3 p0	74.4474	NA
247	C436R	+	126	7	2	13-03-19 s2 p0	49.2868	NA
248	C436R	-	126	7	2	13-03-19 s2 p0	87.2384	NA
249	T531M	+	127	4	2	02-03-20 s1 p0	22.5224	NA
250	T531M	-	127	4	2	02-03-20 s1 p0	76.435	NA
251	T531M	+	128	6	2	02-03-20 s3 p1	12.5134	NA
252	T531M	-	128	6	2	02-03-20 s3 p1	69.2094	NA
253	T531M	+	129	6	2	02-03-20 s3 p0	12.97	NA
254	T531M	-	129	6	2	02-03-20 s3 p0	93.9844	NA
255	T531M	+	130	7	2	02-03-20 s4 p1	34.4202	NA
256	T531M	-	130	7	2	02-03-20 s4 p1	165.558	NA
257	T531M	+	131	7	2	02-03-20 s4 p0	38.4562	NA
258	T531M	-	131	7	2	02-03-20 s4 p0	97.101	NA
259	T531M	+	132	1	1	28-02-20 s0 p1	17.9527	NA
260	T531M	-	132	1	1	28-02-20 s0 p1	89.5386	NA
261	T531M	+	133	1	1	28-02-20 s0 p0	36.6986	NA
262	T531M	-	133	1	1	28-02-20 s0 p0	95.4474	NA
263	T531M	+	134	2	1	28-02-20 s1 p1	16.6291	NA
264	T531M	-	134	2	1	28-02-20 s1 p1	77.8258	NA
265	T531M	+	135	2	1	28-02-20 s1 p0	31.9692	NA
266	T531M	-	135	2	1	28-02-20 s1 p0	94.544	NA
267	R518H	+	136	5	2	26-02-20 s0 p2	13.9541	NA
268	R518H	-	136	5	2	26-02-20 s0 p2	118.402	NA
269	R518H	+	137	5	2	26-02-20 s0 p1	56.3652	NA
270	R518H	-	137	5	2	26-02-20 s0 p1	114.058	NA
271	R518H	+	138	5	2	26-02-20 s0 p0	18.3768	NA
272	R518H	-	138	5	2	26-02-20 s0 p0	56.544	NA
273	R518H	+	139	6	2	26-02-20 s1 p1	59.2244	NA
274	R518H	-	139	6	2	26-02-20 s1 p1	170.252	NA
275	R518H	+	140	6	2	26-02-20 s1 p0	12.749	NA
276	R518H	-	140	6	2	26-02-20 s1 p0	48.8652	NA
277	R518H	+	141	8	2	26-02-20 s3 p0	27.8304	NA
278	R518H	-	141	8	2	26-02-20 s3 p0	97.6876	NA
279	R518H	+	142	7	2	26-02-20 s2 p0	87.7306	NA
280	R518H	-	142	7	2	26-02-20 s2 p0	181.906	NA
281	R518H	+	143	1	1	25-02-20 s0 p0	25.671	NA
282	R518H	-	143	1	1	25-02-20 s0 p0	144.172	NA
283	R518H	+	144	2	1	25-02-20 s1 p0	23.8058	NA
284	R518H	-	144	2	1	25-02-20 s1 p0	97.2796	NA
285	R518H	+	145	4	1	25-02-20 s3 p2	11.6759	NA
286	R518H	-	145	4	1	25-02-20 s3 p2	77.3768	NA
287	R518H	+	146	4	1	25-02-20 s3 p1	15.0153	NA
288	R518H	-	146	4	1	25-02-20 s3 p1	116.11	NA
289	R518H	+	147	4	1	25-02-20 s3 p0	22.699	NA
290	R518H	-	147	4	1	25-02-20 s3 p0	158.204	NA
291	R518H	+	148	3	1	25-02-20 s2 p0	20.5768	NA
292	R518H	-	148	3	1	25-02-20 s2 p0	62.1252	NA
