# Supplementary material for: Common synaptic phenotypes arising from diverse mutations in the human NMDA receptor subunit GluN2A
Source: Commun Biol. 2022 Feb 28;5:174. doi: 10.1038/s42003-022-03115-3 (PMC8885697; doi:10.1038/s42003-022-03115-3)
Supplement: Supplementary file 6 — Supplementary Data 3 [file 42003_2022_3115_MOESM6_ESM.xls]

## Sheet: n2a_mutant_imaging
mutation	expt	roi	SEP-GluN1 fluor. int. (a.u.)	Homer1c-tdTomato fluor. int. (a.u.)
NONE	20181029	1	24.0993	126.392
NONE	20181029	2	28.5194	106.428
NONE	20181029	3	10.9091	86.3154
NONE	20181029	4	22.7645	125.146
NONE	20181029	5	31.2379	129.716
NONE	20181029	6	16.4859	78.5357
NONE	20181029	7	16.9537	87.6168
NONE	20181029	8	14.412	151.347
NONE	20181029	9	32.3212	107.002
NONE	20181029	10	35.8409	140.774
NONE	20181029	11	21.6374	136.406
NONE	20181029	12	24.4901	91.9271
NONE	20181029	13	22.1456	117.903
NONE	20181108	14	33.3021	149.09
NONE	20181108	15	24.3634	132.798
NONE	20181108	16	39.3583	196.77
NONE	20181108	17	41.0667	170.801
NONE	20181108	18	40.8943	107.387
NONE	20181108	19	39.353	102.575
NONE	20181108	20	21.3533	203.07
NONE	20181108	21	30.7568	162.977
NONE	20181108	22	14.05	81.8717
NONE	20181108	23	21.7098	143.045
NONE	20181108	24	23.8505	124.32
NONE	20181108	25	17.9983	180.113
NONE	20181108	26	19.8462	137.814
NONE	20181108	27	16.6803	183.722
NONE	20181108	28	23.9274	162.587
NONE	20181119	29	29.3422	158.776
NONE	20181119	30	35.775	182.801
NONE	20181119	31	30.9116	155.541
NONE	20181119	32	18.5666	171.287
NONE	20181119	33	28.9681	165.508
NONE	20181119	34	22.9171	168.965
NONE	20181119	35	39.1584	197.19
NONE	20181119	36	23.4841	168.596
NONE	20181119	37	16.6911	150.806
NONE	20181119	38	19.3583	146.55
NONE	20181119	39	27.0498	141.392
NONE	20181119	40	18.2185	118.776
NONE	20181119	41	31.7634	155.966
NONE	20181119	42	28.2487	94.1331
NONE	20181210	43	25.9646	179.644
NONE	20181210	44	21.8577	165.418
NONE	20181210	45	42.811	158.736
NONE	20190610	46	18.3927	134.769
NONE	20190610	47	24.3416	151.376
NONE	20190610	48	16.3408	160.996
NONE	20190610	49	8.0393	79.2351
NONE	20190610	50	17.4078	136.075
NONE	20190610	51	14.6419	108.709
NONE	20190610	52	39.3768	139.921
NONE	20190610	53	19.0648	151.619
NONE	20190610	54	15.3018	181.318
NONE	20190610	55	24.7766	180.909
NONE	20190610	56	20.2828	161.791
NONE	20190610	57	14.362	131.547
NONE	20190606	58	19.7934	126.98
NONE	20190606	59	21.7272	113.455
NONE	20190606	60	20.229	93.5357
NONE	20190606	61	18.8201	113.237
NONE	20190606	62	21.1516	106.359
NONE	20190606	63	24.3964	69.3269
NONE	20190606	64	11.4177	127.335
NONE	20190606	65	19.7732	102.416
NONE	20190606	66	23.4332	115.472
NONE	20190613	67	14.4434	134.847
NONE	20190613	68	17.9174	207.742
NONE	20190613	69	14.4263	164.388
NONE	20190613	70	17.5909	150.48
NONE	20190613	71	9.675	194.219
NONE	20190613	72	49.1313	154.196
NONE	20190613	73	39.8699	159.67
NONE	20190613	74	14.9779	172.194
NONE	20190613	75	28.9583	140.51
NONE	20190613	76	28.8693	131.286
NONE	20190613	77	35.4396	131.2
NONE	20190613	78	17.2071	145.088
NONE	20190613	79	21.0267	108.419
NONE	20190613	80	22.5245	104.562
NONE	20190613	81	47.1739	132.284
WT	20181029	82	29.6354	116.978
WT	20181029	83	27.9302	155.484
WT	20181029	84	31.5544	155.74
WT	20181029	85	13.9002	110.784
WT	20181029	86	39.4066	147.812
WT	20181029	87	48.7821	129.175
WT	20181029	88	39.6017	75.3979
WT	20181029	89	31.9358	101.603
WT	20181119	90	46.8968	129.339
WT	20181119	91	51.5386	161.917
WT	20181119	92	19.993	123.248
WT	20181119	93	71.8323	167.278
WT	20181119	94	49.1289	144.97
WT	20181119	95	56.0668	153.911
WT	20181119	96	55.8605	138.283
WT	20181119	97	43.9326	146.088
WT	20181119	98	28.6678	170.292
WT	20181119	99	32.5654	91.8152
WT	20181119	100	43.7391	137.95
WT	20181119	101	61.8719	134.061
WT	20181210	102	57.8252	198.21
WT	20181210	103	41.0005	150.589
WT	20181210	104	44.3471	131.138
WT	20190530	105	34.7891	108.472
WT	20190530	106	33.5969	125.162
WT	20190530	107	102.857	142.357
WT	20190530	108	21.9354	87.3622
WT	20190530	109	34.4325	117.272
WT	20190530	110	37.4798	118.898
WT	20190530	111	38.0032	124.54
WT	20190530	112	46.4724	133.888
WT	20190530	113	74.4223	135.355
WT	20190530	114	50.686	121.169
WT	20190530	115	70.909	144.59
WT	20190530	116	36.6731	133.672
WT	20190606	117	23.335	108.858
WT	20190606	118	44.8056	110.946
WT	20190606	119	63.1369	99.1826
WT	20190606	120	37.4538	102.612
WT	20190606	121	68.9258	111.733
WT	20190606	122	75.3771	110.104
WT	20190606	123	17.286	113.018
WT	20190613	124	27.7409	145.308
WT	20190613	125	69.6077	147.868
WT	20190613	126	57.3921	172.929
WT	20190613	127	40.8573	131.393
WT	20190613	128	46.2117	143.406
WT	20190613	129	47.946	154.685
WT	20190613	130	48.9395	156.563
WT	20190613	131	30.5098	205.365
WT	20190613	132	61.8494	178.332
WT	20190613	133	40.9818	125.928
WT	20190613	134	33.4214	151.458
WT	20190613	135	41.1803	143.849
WT	20190613	136	43.5426	155.975
WT	20190613	137	51.8364	172.044
WT	20190613	138	36.5699	146.822
C436R	20181108	139	14.9063	78.8101
C436R	20181108	140	9.675	66.7608
C436R	20181108	141	44.4087	189.271
C436R	20181108	142	18.8237	129.144
C436R	20181108	143	33.08	175.916
C436R	20181108	144	11.1366	178.616
C436R	20181119	145	20.4456	147.509
C436R	20181119	146	23.7757	172.434
C436R	20181119	147	24.6418	129.43
C436R	20181119	148	28.6004	144.062
C436R	20181119	149	21.5505	138.997
C436R	20181119	150	26.5018	178.223
C436R	20181119	151	32.6695	148.866
C436R	20181119	152	44.1939	147.628
C436R	20181119	153	26.6784	129.99
C436R	20181119	154	13.0468	178.162
C436R	20181210	155	31.0007	176.531
C436R	20181210	156	54.4788	139.139
C436R	20181210	157	28.6625	113.187
C436R	20181210	158	36.2218	151.739
T531M	20190530	159	38.4248	113.361
T531M	20190530	160	43.408	81.6471
T531M	20190530	161	43.4821	107.443
T531M	20190530	162	34.0303	96.753
T531M	20190530	163	30.6257	119.129
T531M	20190530	164	23.4526	95.52
T531M	20190530	165	32.7615	151.206
T531M	20190530	166	15.018	130.263
T531M	20190530	167	32.6048	155.072
T531M	20190530	168	23.6046	152.5
T531M	20190530	169	35.7365	137.648
T531M	20190530	170	25.6146	109.268
T531M	20190530	171	29.6484	136.602
T531M	20190530	172	47.5181	154.873
T531M	20190530	173	38.8642	131.877
T531M	20190530	174	38.5826	159.066
T531M	20190606	175	17.7788	102.339
T531M	20190606	176	12.275	90.4881
T531M	20190606	177	23.7843	105.433
T531M	20190606	178	12.0464	53.7422
T531M	20190606	179	20.9695	95.9894
T531M	20190606	180	62.8488	91.5391
T531M	20190606	181	18.1126	64.4445
T531M	20190606	182	32.2688	119.944
T531M	20190606	183	20.7916	109.833
T531M	20190606	184	34.6032	101.062
T531M	20190606	185	31.2885	117.548
T531M	20190606	186	25.9934	99.6094
T531M	20190606	187	23.7793	81.288
T531M	20190606	188	30.3581	88.8346
T531M	20190613	189	26.9889	122.178
T531M	20190613	190	23.7803	137.13
T531M	20190613	191	20.1287	105.223
T531M	20190613	192	32.1487	171.304
T531M	20190613	193	33.5656	191.67
T531M	20190613	194	32.3554	153.831
T531M	20190613	195	36.6106	199.118
T531M	20190613	196	34.5827	173.845
T531M	20190613	197	21.2023	126.216
T531M	20190613	198	25.0564	168.869
T531M	20190613	199	22.1707	154.958
R518H	20190610	200	23.4559	146.371
R518H	20190610	201	29.626	125.069
R518H	20190610	202	30.3896	84.701
R518H	20190610	203	47.4343	122.949
R518H	20190610	204	46.1843	108.03
R518H	20190610	205	58.3773	115.085
R518H	20190610	206	33.8972	136.505
R518H	20190610	207	22.9714	156.015
R518H	20190610	208	33.7	143.155
R518H	20190610	209	32.6305	137.859
R518H	20190610	210	39.1888	124.263
R518H	20190610	211	44.3738	98.4935
R518H	20190610	212	36.8758	138.542
R518H	20190606	213	42.0067	56.8368
R518H	20190606	214	33.3422	70.396
R518H	20190606	215	42.8014	58.5838
R518H	20190606	216	36.1105	117.606
R518H	20190606	217	27.1155	135.716
R518H	20190606	218	39.8963	96.3678
R518H	20190606	219	53.5942	144.207
R518H	20190606	220	40.9985	80.437
R518H	20190606	221	44.4211	129.998
R518H	20190606	222	23.0716	115.616
R518H	20190606	223	21.8472	100.989
R518H	20190606	224	26.2041	122.381
R518H	20190606	225	36.2051	110.702
R518H	20190613	226	46.431	184.67
R518H	20190613	227	25.8633	162.882
R518H	20190613	228	42.0029	119.218
R518H	20190613	229	69.3018	193.654
R518H	20190613	230	45.4366	160.101
R518H	20190613	231	19.9287	128.228
R518H	20190613	232	61.8394	189.164
K669N	20181108	233	31.8992	181.818
K669N	20181108	234	102.015	185.431
K669N	20181108	235	29.8549	138.807
K669N	20181108	236	111.771	186.251
K669N	20181108	237	37.5093	141.03
K669N	20181108	238	44.4626	146.124
K669N	20181108	239	40.6503	194.775
K669N	20181108	240	50.1259	188.792
K669N	20181119	241	55.0495	134.428
K669N	20181119	242	33.6269	98.3318
K669N	20181119	243	64.4728	138.285
K669N	20181119	244	49.881	142.33
K669N	20181119	245	81.3669	168.029
K669N	20181119	246	53.4695	159.555
K669N	20181119	247	47.8485	131.128
K669N	20181119	248	42.0335	132.25
K669N	20181119	249	55.1055	114.029
K669N	20181119	250	48.4971	117.452
K669N	20181119	251	49.8125	104.145
K669N	20181210	252	42.4988	215.485
K669N	20181210	253	51.3781	187.32
K669N	20181210	254	68.0122	153.101
L812M	20190530	255	19.3142	120.923
L812M	20190530	256	23.6659	83.4589
L812M	20190530	257	6.9969	102.26
L812M	20190606	258	36.7965	75.6034
L812M	20190606	259	14.7993	69.4969
L812M	20190606	260	21.5403	91.3435
L812M	20190606	261	23.7689	80.4854
L812M	20190606	262	22.9716	71.8098
L812M	20190606	263	13.8896	114.415
L812M	20190606	264	21.9451	78.6039
L812M	20190613	265	27.6163	130.698
L812M	20190613	266	21.1706	102.3
L812M	20190613	267	15.7126	104.101
L812M	20190613	268	31.1948	104.395
L812M	20190613	269	35.7553	119.199
L812M	20190613	270	20.6999	121.112
L812M	20190613	271	13.67	33.0815
L812M	20190613	272	14.1261	33.0815
