# Supplementary material for: Common synaptic phenotypes arising from diverse mutations in the human NMDA receptor subunit GluN2A
Source: Commun Biol. 2022 Feb 28;5:174. doi: 10.1038/s42003-022-03115-3 (PMC8885697; doi:10.1038/s42003-022-03115-3)
Supplement: Supplementary file 7 — Supplementary Data 4 [file 42003_2022_3115_MOESM7_ESM.xls]

## Sheet: n2a_mutant
#	mutation	transfection	pair	slice	animal	id	peak (pA)	decay tau (ms)	charge (pC)
1	WT	+	1	1	1	07-07-20 s0 p0	195.556	64.5098	16.781
2	WT	-	1	1	1	07-07-20 s0 p0	212.852	117.338	31.4883
3	WT	+	2	1	1	07-07-20 s0 p1	269.7	130.28	48.1833
4	WT	-	2	1	1	07-07-20 s0 p1	180.618	99.85	24.0617
5	WT	+	3	2	1	07-07-20 s1 p0	100.546	73.7674	9.14211
6	WT	-	3	2	1	07-07-20 s1 p0	164.95	91.7434	21.9186
7	WT	+	4	3	1	07-07-20 s2 p1	361.158	111.037	60.1737
8	WT	-	4	3	1	07-07-20 s2 p1	351.964	118.162	56.3268
9	WT	+	5	4	1	07-07-20 s3 p0	415.772	124.196	72.8228
10	WT	-	5	4	1	07-07-20 s3 p0	327.432	94.4296	45.19
11	WT	+	6	4	1	07-07-20 s3 p1	358.044	85.1436	44.4845
12	WT	-	6	4	1	07-07-20 s3 p1	434.78	117.325	60.6396
13	WT	+	7	5	2	08-07-20 s0 p0	21.7114	80.5096	0.98835
14	WT	-	7	5	2	08-07-20 s0 p0	52.9614	101.428	3.64757
15	WT	+	8	5	2	08-07-20 s0 p1	27.025	210.232	5.72858
16	WT	-	8	5	2	08-07-20 s0 p1	45.6656	140.77	5.79766
17	WT	+	9	6	2	08-07-20 s1 p0	27.7012	145.825	4.87956
18	WT	-	9	6	2	08-07-20 s1 p0	18.1435	132.771	5.63293
19	WT	+	10	6	2	08-07-20 s1 p1	75.889	107.622	12.9154
20	WT	-	10	6	2	08-07-20 s1 p1	66.1952	154.654	7.84572
21	WT	+	11	7	2	08-07-20 s2 p0	150.702	189.407	32.6807
22	WT	-	11	7	2	08-07-20 s2 p0	128.614	93.7595	18.0606
23	WT	+	12	7	2	08-07-20 s2 p1	89.551	109.757	16.4814
24	WT	-	12	7	2	08-07-20 s2 p1	145.461	131.988	23.0511
25	WT	+	13	8	2	08-07-20 s3 p0	52.2238	280.474	6.95669
26	WT	-	13	8	2	08-07-20 s3 p0	108.532	87.8293	16.4032
27	WT	+	14	9	3	27-07-20 s0 p0	57.5314	43.5893	3.53319
28	WT	-	14	9	3	27-07-20 s0 p0	111.619	102.333	15.3226
29	WT	+	15	10	3	27-07-20 s1 p0	121.726	58.6314	9.30894
30	WT	-	15	10	3	27-07-20 s1 p0	122.292	82.7792	10.7588
31	WT	+	16	11	3	27-07-20 s2 p0	230.086	153.983	55.7443
32	WT	-	16	11	3	27-07-20 s2 p0	402.754	101.278	49.5925
33	WT	+	17	11	3	27-07-20 s2 p1	295.104	117.162	45.2679
34	WT	-	17	11	3	27-07-20 s2 p1	280.188	105.024	35.3613
35	WT	+	18	12	3	27-07-20 s3 p2	73.216	36.3458	4.39004
36	WT	-	18	12	3	27-07-20 s3 p2	204.374	72.9026	20.5838
37	K669N	+	19	1	1	23-04-18 s0 p1	9.30448	120.747	1.7259
38	K669N	-	19	1	1	23-04-18 s0 p1	11.5679	87.6134	0.975263
39	K669N	+	20	1	1	23-04-18 s0 p3	21.3938	85.6596	2.36334
40	K669N	-	20	1	1	23-04-18 s0 p3	48.0028	54.9806	4.98615
41	K669N	+	21	2	1	23-04-18 s2 p2	47.471	145.149	6.58151
42	K669N	-	21	2	1	23-04-18 s2 p2	51.5476	152.919	6.59429
43	K669N	+	22	3	1	23-04-18 s3 p0	8.90248	136.843	0.727829
44	K669N	-	22	3	1	23-04-18 s3 p0	14.1245	69.8636	0.408123
45	K669N	+	23	3	1	23-04-18 s3 p1	29.4926	131.393	6.00947
46	K669N	-	23	3	1	23-04-18 s3 p1	69.542	92.7545	7.25093
47	K669N	+	24	4	2	20-06-18 s0 p0	108.484	116.869	19.2341
48	K669N	-	24	4	2	20-06-18 s0 p0	90.1312	105.23	12.3613
49	K669N	+	25	4	2	20-06-18 s0 p1	64.7878	57.4511	5.27834
50	K669N	-	25	4	2	20-06-18 s0 p1	56.806	70.1874	5.44764
51	K669N	+	26	4	2	20-06-18 s0 p2	93.689	131.188	14.254
52	K669N	-	26	4	2	20-06-18 s0 p2	95.8094	85.9604	10.8052
53	K669N	+	27	4	2	20-06-18 s0 p4	171.704	141.928	34.8404
54	K669N	-	27	4	2	20-06-18 s0 p4	182.32	83.5044	20.0487
55	K669N	+	28	5	2	20-06-18 s1 p0	91.0214	155.748	23.8035
56	K669N	-	28	5	2	20-06-18 s1 p0	95.5176	110.77	15.0672
57	K669N	+	29	6	2	21-06-18 s0 p0	23.9236	92.2561	3.97175
58	K669N	-	29	6	2	21-06-18 s0 p0	25.612	130.91	2.22717
59	K669N	+	30	6	2	21-06-18 s0 p2	59.1992	121.937	5.81598
60	K669N	-	30	6	2	21-06-18 s0 p2	77.0866	64.0925	8.27855
61	K669N	+	31	8	3	21-06-18 s0 p0	19.6987	139.009	4.03404
62	K669N	-	31	8	3	21-06-18 s0 p0	43.9708	41.1963	2.84401
63	K669N	+	32	8	3	21-06-18 s0 p2	24.1792	150.205	6.08045
64	K669N	-	32	8	3	21-06-18 s0 p2	158.235	73.2173	15.6462
65	K669N	+	33	9	3	21-06-18 s1 p0	56.7818	67.981	13.4697
66	K669N	-	33	9	3	21-06-18 s1 p0	169.711	86.7703	25.7114
67	K669N	+	34	9	3	21-06-18 s1 p1	166.887	115.748	26.7136
68	K669N	-	34	9	3	21-06-18 s1 p1	133.342	91.4081	15.438
69	K669N	+	35	10	3	22-06-18 s0 p0	54.7026	114.397	10.2519
70	K669N	-	35	10	3	22-06-18 s0 p0	29.4762	125.8	6.00868
71	K669N	+	36	10	3	22-06-18 s0 p1	32.05	59.1114	2.97644
72	K669N	-	36	10	3	22-06-18 s0 p1	40.4204	66.1503	4.83107
73	K669N	+	37	10	3	22-06-18 s0 p2	61.908	116.937	9.53597
74	K669N	-	37	10	3	22-06-18 s0 p2	41.3172	69.3317	5.82792
75	K669N	+	38	11	4	03-02-2020 s0 p0	138.188	75.5699	14.1196
76	K669N	-	38	11	4	03-02-2020 s0 p0	151.66	74.9659	15.7348
77	K669N	+	39	11	4	03-02-2020 s0 p1	209.204	129.935	27.9703
78	K669N	-	39	11	4	03-02-2020 s0 p1	301.64	92.0363	36.1173
79	K669N	+	40	11	4	03-02-2020 s0 p2	93.4242	83.2669	7.36779
80	K669N	-	40	11	4	03-02-2020 s0 p2	345.866	92.0217	44.5714
81	K669N	+	41	12	4	03-02-2020 s1 p1	103.77	95.2671	11.667
82	K669N	-	41	12	4	03-02-2020 s1 p1	204.722	93.062	26.1067
83	K669N	+	42	12	4	03-02-2020 s1 p2	150.232	135.672	23.6839
84	K669N	-	42	12	4	03-02-2020 s1 p2	220.872	86.1231	21.586
85	K669N	+	43	13	5	04-02-2020 s1 p0	32.0118	125.027	3.14809
86	K669N	-	43	13	5	04-02-2020 s1 p0	115.669	81.4777	4.61451
87	K669N	+	44	14	5	04-02-2020 s2 p0	96.2238	100.586	16.747
88	K669N	-	44	14	5	04-02-2020 s2 p0	190.167	103.448	24.722
89	K669N	+	45	15	5	04-02-2020 s3 p0	116.581	204.246	22.6243
90	K669N	-	45	15	5	04-02-2020 s3 p0	148.747	108.704	23.0932
91	K669N	+	46	15	5	04-02-2020 s3 p1	102.69	220.935	22.2225
92	K669N	-	46	15	5	04-02-2020 s3 p1	134.3	104.216	19.2432
93	K669N	+	47	16	5	04-02-2020 s4 p0	142.756	164.714	26.8986
94	K669N	-	47	16	5	04-02-2020 s4 p0	202.798	81.661	23.0074
95	L812M	+	48	1	1	19-06-18 s0 p0	65.5062	108.389	5.65526
96	L812M	-	48	1	1	19-06-18 s0 p0	153.641	73.5939	20.2114
97	L812M	+	49	1	1	19-06-18 s0 p1	130.472	123.972	19.2129
98	L812M	-	49	1	1	19-06-18 s0 p1	436.38	87.4407	56.6202
99	L812M	+	50	2	1	19-06-18 s1 p0	85.7354	129.852	16.3359
100	L812M	-	50	2	1	19-06-18 s1 p0	134.984	111.552	15.4566
101	L812M	+	51	3	1	19-06-18 s2 p0	353.756	162.517	77.0554
102	L812M	-	51	3	1	19-06-18 s2 p0	431.56	109.896	65.4513
103	L812M	+	52	4	1	19-06-18 s3 p0	371.226	148.249	67.8141
104	L812M	-	52	4	1	19-06-18 s3 p0	827.744	107.055	136.86
105	L812M	+	53	5	1	19-06-18 s4 p0	278.668	153.562	65.3567
106	L812M	-	53	5	1	19-06-18 s4 p0	463.812	106.403	77.4347
107	L812M	+	54	6	2	20-06-18 s0 p0	26.5386	120.454	7.55998
108	L812M	-	54	6	2	20-06-18 s0 p0	36.2112	84.991	5.51564
109	L812M	+	55	7	3	22-06-18 s0 p0	36.0934	97.8372	9.48785
110	L812M	-	55	7	3	22-06-18 s0 p0	62.9984	87.7014	5.54466
111	L812M	+	56	7	3	22-06-18 s0 p1	56.6912	120.228	8.00378
112	L812M	-	56	7	3	22-06-18 s0 p1	132.919	95.0147	17.0401
113	L812M	+	57	7	3	22-06-18 s0 p2	130.909	157.906	24.2086
114	L812M	-	57	7	3	22-06-18 s0 p2	106.696	98.4675	13.0368
115	L812M	+	58	8	3	22-06-18 s1 p0	17.7571	135.348	1.51725
116	L812M	-	58	8	3	22-06-18 s1 p0	27.6058	75.2901	3.4896
117	L812M	+	59	8	3	22-06-18 s1 p1	87.4886	121.642	8.40088
118	L812M	-	59	8	3	22-06-18 s1 p1	134.56	127.866	20.8018
119	L812M	+	60	9	3	26-06-18 s0 p0	50.244	132.348	4.95115
120	L812M	-	60	9	3	26-06-18 s0 p0	44.2198	168.257	5.21125
121	L812M	+	61	11	4	18-09-18 s0 p0	90.5298	169.347	19.7752
122	L812M	-	61	11	4	18-09-18 s0 p0	179.172	112.71	24.1454
123	L812M	+	62	12	4	18-09-18 s1 p0	65.3168	205.592	11.3769
124	L812M	-	62	12	4	18-09-18 s1 p0	100.785	80.4166	9.85001
125	L812M	+	63	12	4	18-09-18 s1 p0a	162.23	113.722	25.9809
126	L812M	-	63	12	4	18-09-18 s1 p0a	118.138	97.6864	10.7247
127	L812M	+	64	12	4	18-09-18 s1 p1	186.909	125.632	33.0055
128	L812M	-	64	12	4	18-09-18 s1 p1	293.932	103.375	41.0625
129	L812M	+	65	13	4	18-09-18 s2 p0	280.74	174.722	62.786
130	L812M	-	65	13	4	18-09-18 s2 p0	431.112	80.8856	50.7938
131	L812M	+	66	13	4	18-09-18 s2 p1	214.118	176.958	52.7073
132	L812M	-	66	13	4	18-09-18 s2 p1	252.128	81.9559	31.7598
133	L812M	+	67	14	5	21-10-19 s0 p0	69.0768	59.0913	7.1455
134	L812M	-	67	14	5	21-10-19 s0 p0	72.0286	68.0072	8.47144
135	L812M	+	68	15	5	21-10-19 s1 p0	147.28	82.7791	10.6912
136	L812M	-	68	15	5	21-10-19 s1 p0	294.32	62.4812	23.2289
137	L812M	+	69	15	5	21-10-19 s1 p1	331.804	53.1216	13.3902
138	L812M	-	69	15	5	21-10-19 s1 p1	177.245	43.6447	11.9129
139	L812M	+	70	16	5	21-10-19 s2 p0	88.5228	98.7746	7.93894
140	L812M	-	70	16	5	21-10-19 s2 p0	120.598	73.7559	11.7201
141	L812M	+	71	17	5	21-10-19 s4 p0	154.39	162.962	13.4643
142	L812M	-	71	17	5	21-10-19 s4 p0	215.644	85.4659	22.2098
143	L812M	+	72	18	6	22-10-19 s0 p0	115.055	96.2036	14.2142
144	L812M	-	72	18	6	22-10-19 s0 p0	108.007	71.82	10.6625
145	L812M	+	73	19	6	22-10-19 s1 p1	203.436	117.588	24.1605
146	L812M	-	73	19	6	22-10-19 s1 p1	120.797	79.1881	14.378
147	L812M	+	74	21	6	22-10-19 s3 p1	64.2974	81.4302	9.7686
148	L812M	-	74	21	6	22-10-19 s3 p1	119.847	57.4436	11.9083
149	C436R	+	75	9	5	29-01-18 s0 p0	23.125	121.639	4.45951
150	C436R	-	75	9	5	29-01-18 s0 p0	51.395	46.7036	3.77103
151	C436R	+	76	9	5	29-01-18 s0 p1	32.4516	164.813	3.55955
152	C436R	-	76	9	5	29-01-18 s0 p1	123.899	67.383	14.145
153	C436R	+	77	10	6	20-03-18 s0 p0	61.3232	162.521	10.7813
154	C436R	-	77	10	6	20-03-18 s0 p0	81.3156	120.127	10.5931
155	C436R	+	78	10	6	20-03-18 s0 p2	252.656	125.629	43.5714
156	C436R	-	78	10	6	20-03-18 s0 p2	335.124	122.14	52.2383
157	C436R	+	79	11	6	20-03-18 s1 p0	45.6334	143.278	14.0858
158	C436R	-	79	11	6	20-03-18 s1 p0	84.795	75.0713	10.6034
159	C436R	+	80	12	6	21-03-18 s0 p2	56.5464	212.599	9.27109
160	C436R	-	80	12	6	21-03-18 s0 p2	103.043	106.487	13.5206
161	C436R	+	81	1	1	07-12-17 s0 p1	30.229	159.4	5.87967
162	C436R	-	81	1	1	07-12-17 s0 p1	84.1006	144.83	7.00364
163	C436R	+	82	2	2	07-12-17 s1 p0	159.222	138.306	30.9652
164	C436R	-	82	2	2	07-12-17 s1 p0	167.66	96.5764	23.6537
165	C436R	+	83	3	2	08-12-17 s0 p0	9.8723	283.512	0.891123
166	C436R	-	83	3	2	08-12-17 s0 p0	20.9814	114.762	0.274994
167	C436R	+	84	4	2	08-12-17 s1 p1	70.089	163.528	15.131
168	C436R	-	84	4	2	08-12-17 s1 p1	219.734	76.1258	25.5308
169	C436R	+	85	5	3	11-12-17 s0 p0	205.982	205.696	52.6151
170	C436R	-	85	5	3	11-12-17 s0 p0	180.41	89.736	25.2555
171	C436R	+	86	6	3	11-12-17 s1 p0	103.633	151.231	19.976
172	C436R	-	86	6	3	11-12-17 s1 p0	104.106	87.811	7.21047
173	C436R	+	87	7	4	12-12-17 s1 p0	275.78	203.674	70.7911
174	C436R	-	87	7	4	12-12-17 s1 p0	118.232	114.364	16.5457
175	C436R	+	88	7	4	12-12-17 s1 p1	171.938	264.351	36.4032
176	C436R	-	88	7	4	12-12-17 s1 p1	264.694	110.537	33.5132
177	C436R	+	89	8	4	14-12-17 s2 p0	37.2702	191.243	6.6087
178	C436R	-	89	8	4	14-12-17 s2 p0	107.13	82.1917	9.80403
179	C436R	+	90	8	4	14-12-17 s2 p1	67.0896	212.13	11.8307
180	C436R	-	90	8	4	14-12-17 s2 p1	93.2904	63.3917	5.58963
181	C436R	+	91	8	4	14-12-17 s2 p2	161.345	187.268	42.5874
182	C436R	-	91	8	4	14-12-17 s2 p2	181.866	75.0992	22.3741
183	T531M	+	92	1	1	06-12-17 s0 p1	238.262	225.469	54.8522
184	T531M	-	92	1	1	06-12-17 s0 p1	354.454	80.95	37.4141
185	T531M	+	93	2	1	06-12-17 s1 p1	122.143	200.858	34.7036
186	T531M	-	93	2	1	06-12-17 s1 p1	139.335	147.287	28.7403
187	T531M	+	94	2	1	06-12-17 s1 p2	86.773	160.925	21.5681
188	T531M	-	94	2	1	06-12-17 s1 p2	128.379	158.677	21.7354
189	T531M	+	95	3	1	06-12-17 s2 p1	314.954	170.393	70.6978
190	T531M	-	95	3	1	06-12-17 s2 p1	411.722	116.083	65.4676
191	T531M	+	96	3	1	06-12-17 s2 p2	290.502	250.547	87.1991
192	T531M	-	96	3	1	06-12-17 s2 p2	344.62	127.171	55.5613
193	T531M	+	97	4	1	07-12-17 s0 p0	20.8634	157.05	7.6465
194	T531M	-	97	4	1	07-12-17 s0 p0	50.4362	94.3334	7.77016
195	T531M	+	98	5	2	11-12-17 s0 p1	55.1746	174.339	12.7145
196	T531M	-	98	5	2	11-12-17 s0 p1	66.2866	89.4739	8.86224
197	T531M	+	99	5	2	11-12-17 s0 p4	242.798	254.965	79.7339
198	T531M	-	99	5	2	11-12-17 s0 p4	279.732	87.332	32.125
199	T531M	+	100	6	2	11-12-17 s1 p0	169.566	307.882	64.2424
200	T531M	-	100	6	2	11-12-17 s1 p0	217.318	139.212	31.7979
201	T531M	+	101	7	2	11-12-17 s2 p0	319.08	213.758	100.628
202	T531M	-	101	7	2	11-12-17 s2 p0	306.362	89.835	37.6255
203	T531M	+	102	7	2	11-12-17 s2 p1	250.288	163.905	65.0349
204	T531M	-	102	7	2	11-12-17 s2 p1	505.748	84.0503	60.7056
205	T531M	+	103	7	2	11-12-17 s2 p2	227.74	186.482	46.2896
206	T531M	-	103	7	2	11-12-17 s2 p2	413.214	74.7092	42.888
207	T531M	+	104	8	3	12-12-17 s0 p0	73.0956	199.759	17.3259
208	T531M	-	104	8	3	12-12-17 s0 p0	134.575	67.1066	9.10994
209	T531M	+	105	8	3	12-12-17 s0 p1	58.3926	375.207	13.4772
210	T531M	-	105	8	3	12-12-17 s0 p1	115.783	70.4599	11.9328
211	T531M	+	106	8	3	12-12-17 s0 p2	49.245	150.166	9.96508
212	T531M	-	106	8	3	12-12-17 s0 p2	99.314	81.1924	8.54436
213	T531M	+	107	9	3	14-12-17 s0 p0	61.9988	160.132	18.8235
214	T531M	-	107	9	3	14-12-17 s0 p0	127.975	127.83	16.1771
215	T531M	+	108	9	3	14-12-17 s0 p2	68.5036	205.689	18.7271
216	T531M	-	108	9	3	14-12-17 s0 p2	192.217	80.6018	22.2199
217	R518H	+	109	1	1	25-01-18 s0 p0	325.75	205.59	82.4899
218	R518H	-	109	1	1	25-01-18 s0 p0	357.36	104.166	42.6801
219	R518H	+	110	2	1	25-01-18 s1 p0	196.615	170.838	42.2829
220	R518H	-	110	2	1	25-01-18 s1 p0	321.758	103.27	44.2109
221	R518H	+	111	4	1	25-01-18 s3 p0	92.3764	143.279	19.7193
222	R518H	-	111	4	1	25-01-18 s3 p0	456.434	110.14	69.1566
223	R518H	+	112	5	2	06-02-18 s0 p0	32.3786	209.603	13.4495
224	R518H	-	112	5	2	06-02-18 s0 p0	75.9296	100.826	15.4878
225	R518H	+	113	5	2	06-02-18 s0 p1	78.0646	186.063	18.8371
226	R518H	-	113	5	2	06-02-18 s0 p1	144.476	75.4326	15.4976
227	R518H	+	114	5	2	06-02-18 s0 p2	40.3852	179.474	10.055
228	R518H	-	114	5	2	06-02-18 s0 p2	49.2698	64.7681	3.81588
229	R518H	+	115	6	2	06-02-18 s1 p1	61.5208	166.964	11.969
230	R518H	-	115	6	2	06-02-18 s1 p1	75.7014	112.666	11.0832
231	R518H	+	116	3	2	06-02-18 s2 p0	15.9027	220.289	3.91608
232	R518H	-	116	3	2	06-02-18 s2 p0	126.12	104.817	13.8875
233	R518H	+	117	7	3	20-03-18 s0 p1	49.3564	265.929	13.7075
234	R518H	-	117	7	3	20-03-18 s0 p1	86.1842	107.327	14.3593
235	R518H	+	118	8	3	20-03-18 s1 p0	28.1396	88.813	0.443679
236	R518H	-	118	8	3	20-03-18 s1 p0	37.3776	93.9723	2.49045
237	R518H	+	119	8	3	20-03-18 s1 p1	68.7392	113.52	16.0143
238	R518H	-	119	8	3	20-03-18 s1 p1	149.7	72.8304	20.6359
239	R518H	+	120	8	3	20-03-18 s1 p2	78.5762	145.775	15.862
240	R518H	-	120	8	3	20-03-18 s1 p2	171.441	86.8299	9.91362
241	R518H	+	121	9	4	21-03-18 s0 p0	42.2452	126.523	11.4161
242	R518H	-	121	9	4	21-03-18 s0 p0	29.7102	63.0363	3.46021
243	R518H	+	122	9	4	21-03-18 s0 p1	56.2916	235.216	11.9394
244	R518H	-	122	9	4	21-03-18 s0 p1	50.6236	97.076	4.39895
245	R518H	+	123	9	4	21-03-18 s0 p2	13.4697	121.738	1.70705
246	R518H	-	123	9	4	21-03-18 s0 p2	31.9198	68.8484	4.2981
247	R518H	+	124	10	4	21-03-18 s1 p0	46.6366	170.838	6.37541
248	R518H	-	124	10	4	21-03-18 s1 p0	58.1484	70.2607	7.08699
249	R518H	+	125	11	4	21-03-18 s2 p1	148.317	338.085	34.8594
250	R518H	-	125	11	4	21-03-18 s2 p1	139.597	102.085	20.6314
