# Supplementary material for: Common synaptic phenotypes arising from diverse mutations in the human NMDA receptor subunit GluN2A
Source: Commun Biol. 2022 Feb 28;5:174. doi: 10.1038/s42003-022-03115-3 (PMC8885697; doi:10.1038/s42003-022-03115-3)
Supplement: Supplementary file 8 — Supplementary Data 5 [file 42003_2022_3115_MOESM8_ESM.xls]

## Sheet: n2a_ko_nmdar
#	genotype	transfection	pair	slice	animal	id	peak (pA)	decay tau (ms)	charge (pC)	rise time (ms)
1	WT	+	1	1	0	02/02/17 slice 0 pair 0	37.3492	95.4819	4.86773	3.68145
2	WT	-	1	1	0	02/02/17 slice 0 pair 0	27.9538	125.573	4.30869	3.55136
3	WT	+	2	2	0	02/02/17 slice 1 pair 2	76.0198	111.846	9.86094	2.77733
4	WT	-	2	2	0	02/02/17 slice 1 pair 2	43.9574	98.3031	4.90581	3.19508
5	WT	+	3	2	0	02/02/17 slice 1 pair 3	69.2988	70.4466	7.87832	2.70676
6	WT	-	3	2	0	02/02/17 slice 1 pair 3	96.7936	87.6066	10.5385	2.88238
7	WT	+	4	2	0	02/02/17 slice 1 pair 1	69.2388	63.1143	4.97363	2.97039
8	WT	-	4	2	0	02/02/17 slice 1 pair 1	47.637	121.697	5.45419	3.15162
9	WT	+	5	3	0	02/02/17 slice 2 pair 2	81.335	64.6395	5.99089	3.07985
10	WT	-	5	3	0	02/02/17 slice 2 pair 2	62.9422	72.4847	5.40535	3.15115
11	WT	+	6	3	0	02/02/17 slice 2 pair 3	48.8288	96.444	3.80709	3.90118
12	WT	-	6	3	0	02/02/17 slice 2 pair 3	39.8076	82.1095	3.76376	3.70176
13	WT	+	7	3	0	02/02/17 slice 2 pair 1	100.639	81.148	8.45815	3.60067
14	WT	-	7	3	0	02/02/17 slice 2 pair 1	55.9678	97.8743	6.64558	3.8259
15	WT	+	8	3	0	02/02/17 slice 2 pair 0	60.4444	79.4237	5.81533	3.25588
16	WT	-	8	3	0	02/02/17 slice 2 pair 0	71.2262	91.836	8.47137	3.81341
17	WT	+	9	5	0	03/02/17 slice 2 pair 3	132.241	126.121	19.8879	3.88848
18	WT	-	9	5	0	03/02/17 slice 2 pair 3	86.047	92.1713	13.4636	4.17225
19	WT	+	10	5	0	03/02/17 slice 2 pair 1	66.81	142.419	14.0536	4.31835
20	WT	-	10	5	0	03/02/17 slice 2 pair 1	58.1364	150.95	8.67576	4.41932
21	WT	+	11	6	0	06/02/17 slice 1 pair 1	149.095	98.3594	18.3395	3.78971
22	WT	-	11	6	0	06/02/17 slice 1 pair 1	152.614	82.3637	19.7016	3.93219
23	WT	+	12	7	0	06/02/17 slice 2 pair 0	70.5646	80.2507	6.90243	4.48058
24	WT	-	12	7	0	06/02/17 slice 2 pair 0	43.859	75.8274	4.41316	5.3456
25	WT	+	13	8	3	20/02/17 slice 1 pair 1	122.269	78.2616	10.9371	3.2935
26	WT	-	13	8	3	20/02/17 slice 1 pair 1	86.0144	71.012	7.49954	3.23028
27	WT	+	14	8	3	20/02/17 slice 1 pair 0	135.394	65.8217	12.0026	2.77107
28	WT	-	14	8	3	20/02/17 slice 1 pair 0	73.1648	112.354	6.75984	3.45706
29	WT	+	15	10	3	20/02/17 slice 3 pair 0	27.6516	103.812	3.11069	3.6296
30	WT	-	15	10	3	20/02/17 slice 3 pair 0	105.713	79.5913	8.75902	3.34923
31	WT	+	16	11	3	20/02/17 slice 4 pair 1	43.7298	72.9133	4.01951	3.52193
32	WT	-	16	11	3	20/02/17 slice 4 pair 1	119.62	74.2301	8.94111	3.54211
33	WT	+	17	12	3	20/02/17 slice 5 pair 0	49.2992	101.498	6.52943	3.53838
34	WT	-	17	12	3	20/02/17 slice 5 pair 0	63.6034	70.9538	5.33527	3.46348
35	WT	+	18	9	3	20/02/17 slice 2 pair 2	25.1958	99.9527	3.07027	4.6848
36	WT	-	18	9	3	20/02/17 slice 2 pair 2	46.0638	99.3416	5.85104	3.76988
37	WT	+	19	9	3	20/02/17 slice 2 pair 1	21.436	103.228	3.22578	4.06495
38	WT	-	19	9	3	20/02/17 slice 2 pair 1	107.4	84.3865	10.8577	3.83417
39	WT	+	20	9	3	20/02/17 slice 2 pair 0	55.3328	76.3908	5.36907	3.71881
40	WT	-	20	9	3	20/02/17 slice 2 pair 0	67.1052	61.4577	5.42089	3.57022
41	WT	+	21	19	5	11-03-20 s0 p1	159.751	70.7862	15.5282	3.96341
42	WT	-	21	19	5	11-03-20 s0 p1	204.822	73.9459	23.0314	3.39854
43	WT	+	22	19	5	11-03-20 s0 p0	143.534	86.4904	18.1268	3.90917
44	WT	-	22	19	5	11-03-20 s0 p0	97.4148	103.2	12.809	4.08161
45	WT	+	23	20	5	11-03-20 s1 p0	54.4966	64.5647	3.1331	4.39895
46	WT	-	23	20	5	11-03-20 s1 p0	92.6052	59.6032	7.96207	3.94326
47	WT	+	24	17	5	11-03-20 s0 p1	116.713	94.8075	16.3389	4.49349
48	WT	-	24	17	5	11-03-20 s0 p1	170.419	92.2593	21.1788	4.13561
49	WT	+	25	18	5	11-03-20 s1 p2	91.6094	89.0615	6.51789	3.25337
50	WT	-	25	18	5	11-03-20 s1 p2	119.991	63.8579	10.7944	3.06514
51	WT	+	26	18	5	11-03-20 s1 p0	109.013	56.5803	8.52528	3.16264
52	WT	-	26	18	5	11-03-20 s1 p0	131.668	72.5035	9.95941	3.2935
53	WT	+	27	15	4	10-03-20 s0 p0	42.7966	72.8615	4.69931	3.83908
54	WT	-	27	15	4	10-03-20 s0 p0	63.9964	85.7635	7.96889	3.66248
55	WT	+	28	14	4	10-03-20 s1 p1	146.393	91.2683	15.9963	3.33688
56	WT	-	28	14	4	10-03-20 s1 p1	115.633	80.8028	12.1412	2.92313
57	WT	+	29	14	4	10-03-20 s1 p0	80.7522	81.5408	9.12822	3.96142
58	WT	-	29	14	4	10-03-20 s1 p0	146.413	69.2177	12.6949	3.62833
59	WT	+	30	13	4	10-03-20 s0 p1	65.4376	96.5417	9.71913	4.01365
60	WT	-	30	13	4	10-03-20 s0 p1	40.5756	56.2748	4.34286	4.4476
61	WT	+	31	13	4	10-03-20 s0 p0	42.4254	90.9436	5.34124	4.02196
62	WT	-	31	13	4	10-03-20 s0 p0	68.2558	104.284	8.97018	4.49904
63	WT	+	32	16	4	10-03-20 s1 p1	169.241	87.4176	22.1303	4.5342
64	WT	-	32	16	4	10-03-20 s1 p1	130.246	83.2937	13.2663	4.11784
65	WT	+	33	16	4	10-03-20 s1 p0	80.49	108.697	9.96154	4.22584
66	WT	-	33	16	4	10-03-20 s1 p0	164.066	76.6942	16.0818	3.78074
67	HET	-	34	6	5	30-08-17 a1 s0 p1 clamp2	16.9002	157.889	2.28004	4.16367
68	HET	+	34	6	5	30-08-17 a1 s0 p1 clamp2	33.2392	93.3132	2.46287	3.84954
69	HET	-	35	6	5	30-08-17 a1 s0 p0 clamp2	16.9731	207.279	2.19622	4.43352
70	HET	+	35	6	5	30-08-17 a1 s0 p0 clamp2	27.6106	114.35	4.93806	5.21024
71	HET	+	36	7	5	30-08-17 a1 s1 p1 clamp1	48.3242	68.6655	5.86904	3.6241
72	HET	-	36	7	5	30-08-17 a1 s1 p1 clamp1	23.841	79.6755	2.92353	3.72552
73	HET	+	37	7	5	30-08-17 a1 s1 p0 clamp1	20.3932	106.873	1.1671	4.19615
74	HET	-	37	7	5	30-08-17 a1 s1 p0 clamp1	34.5742	72.0888	4.47027	4.59019
75	HET	-	38	8	6	31-08-17 a2 s0 p1 clamp2	56.644	85.411	7.21447	3.66975
76	HET	+	38	8	6	31-08-17 a2 s0 p1 clamp2	31.3546	91.3561	3.85638	4.81731
77	HET	-	39	16	5	05-09-17 a2 s0 p2 clamp2	35.3264	52.248	2.64583	4.43506
78	HET	+	39	16	5	05-09-17 a2 s0 p2 clamp2	13.4491	101.222	1.30202	5.83756
79	HET	-	40	16	5	05-09-17 a2 s0 p1 clamp2	22.3286	30.2358	1.66373	4.60092
80	HET	+	40	16	5	05-09-17 a2 s0 p1 clamp2	9.58622	55.782	0.67416	3.87408
81	HET	+	41	17	5	05-09-17 a2 s1 p1 clamp1	50.3112	101.914	5.85204	4.94395
82	HET	-	41	17	5	05-09-17 a2 s1 p1 clamp1	42.9912	91.0236	3.75521	4.63317
83	HET	+	42	17	5	05-09-17 a2 s1 p0 clamp1	45.651	87.9138	6.17994	4.89645
84	HET	-	42	17	5	05-09-17 a2 s1 p0 clamp1	78.9802	59.3205	7.54335	4.75359
85	HET	+	43	1	1	19/07/17 s0 p0	106.261	210.16	20.9224	4.94373
86	HET	-	43	1	1	19/07/17 s0 p0	118.216	133.881	16.0734	3.91847
87	HET	+	44	2	2	20/07/17 s0 p0	81.5698	110.35	9.63768	3.2367
88	HET	-	44	2	2	20/07/17 s0 p0	134.718	76.2739	13.541	2.54901
89	HET	+	45	3	2	20/07/17 s1 p1	80.696	99.9828	10.378	3.51267
90	HET	-	45	3	2	20/07/17 s1 p1	94.0268	74.0727	9.58085	3.52655
91	HET	+	46	4	3	21/07/17 s0 p2	72.9276	112.845	9.13058	3.50208
92	HET	-	46	4	3	21/07/17 s0 p2	71.7558	97.5194	9.96232	3.32208
93	HET	+	47	4	3	21/07/17 s0 p3	124.561	155.702	21.3388	3.94747
94	HET	-	47	4	3	21/07/17 s0 p3	73.0954	166.997	11.739	3.71947
95	HET	+	48	4	3	21/07/17 s0 p1	58.841	157.839	8.55901	4.10892
96	HET	-	48	4	3	21/07/17 s0 p1	87.7966	117.66	10.5647	3.57605
97	HET	+	49	4	3	21/07/17 s0 p0	52.7348	106.118	7.17415	3.47851
98	HET	-	49	4	3	21/07/17 s0 p0	58.5828	74.3727	6.26066	3.23617
99	HET	+	50	5	4	14-08-17 s0 p0	60.8628	87.5499	6.28076	3.80492
100	HET	-	50	5	4	14-08-17 s0 p0	91.368	58.3434	8.75983	3.17965
101	HET	+	51	10	1	19/07/17 s0 p1	60.0338	203.823	13.064	4.0142
102	HET	-	51	10	1	19/07/17 s0 p1	60.8512	186.587	12.7909	3.88574
103	HET	+	52	11	2	20/07/17 s0 p2	103.834	148.604	19.6207	3.63885
104	HET	-	52	11	2	20/07/17 s0 p2	106.258	93.7046	14.7543	3.3146
105	HET	+	53	11	2	20/07/17 s0 p4	118.877	200.994	23.9613	3.79677
106	HET	-	53	11	2	20/07/17 s0 p4	74.6468	141.417	10.3588	3.76233
107	HET	+	54	11	2	20/07/17 s0 p3	87.8382	137.738	15.167	3.61358
108	HET	-	54	11	2	20/07/17 s0 p3	71.6832	99.4986	9.30132	3.41085
109	HET	+	55	11	2	20/07/17 s0 p1	57.3492	109.487	9.87904	4.13425
110	HET	-	55	11	2	20/07/17 s0 p1	71.6376	118.566	12.5673	3.46243
111	HET	+	56	11	2	20/07/17 s0 p0	58.3508	100.145	9.14781	4.02957
112	HET	-	56	11	2	20/07/17 s0 p0	64.788	88.9284	7.18161	4.31233
113	HET	+	57	12	3	21/07/17 s0 p2	60.8028	91.2125	7.57532	3.43184
114	HET	-	57	12	3	21/07/17 s0 p2	117.051	93.0288	14.1029	3.37669
115	HET	+	58	12	3	21/07/17 s0 p1	73.7974	107.737	8.85898	3.31886
116	HET	-	58	12	3	21/07/17 s0 p1	62.2528	79.0403	7.4736	3.54338
117	HET	+	59	12	3	21/07/17 s0 p0	103.822	99.9831	14.2896	3.65045
118	HET	-	59	12	3	21/07/17 s0 p0	90.0954	85.5072	9.78457	3.03905
119	HET	+	60	13	3	21/07/17 s1 p0	74.4976	96.9041	10.3895	3.54448
120	HET	-	60	13	3	21/07/17 s1 p0	84.7842	64.144	8.3129	3.17069
121	HET	+	61	14	3	21/07/17 s2 p1	77.4938	131.962	9.93893	3.97522
122	HET	-	61	14	3	21/07/17 s2 p1	79.9084	95.1354	9.69531	3.96619
123	HET	+	62	14	3	21/07/17 s2 p0	68.1962	109.897	8.53787	4.34886
124	HET	-	62	14	3	21/07/17 s2 p0	115.103	83.4664	11.6792	3.92649
125	HOM	+	63	1	1	15.06.17 s0 p2	73.7442	174.325	15.0337	5.64853
126	HOM	-	63	1	1	15.06.17 s0 p2	117.061	87.9992	15.2045	4.17482
127	HOM	+	64	1	1	15.06.17 s0 p3	113.342	164.168	24.3375	5.1489
128	HOM	-	64	1	1	15.06.17 s0 p3	81.7914	99.3565	10.2862	4.01023
129	HOM	+	65	1	1	15.06.17 s0 p0	88.9942	191.663	17.783	4.76629
130	HOM	-	65	1	1	15.06.17 s0 p0	123.755	63.3958	12.282	4.34813
131	HOM	+	66	2	1	15.06.17 s1 p0	71.4528	223.501	17.1176	4.42178
132	HOM	-	66	2	1	15.06.17 s1 p0	80.896	125.396	10.3282	3.71872
133	HOM	+	67	9	4	05-10-17 s0 p1	68.1756	305.449	15.8131	4.52366
134	HOM	-	67	9	4	05-10-17 s0 p1	125.929	107.048	13.8951	3.41669
135	HOM	+	68	10	4	05-10-17 s1 p1	40.086	181.824	6.06664	4.5988
136	HOM	-	68	10	4	05-10-17 s1 p1	37.4806	111.743	1.96528	3.30285
137	HOM	+	69	11	4	09-10-17 s0 p2	48.535	193.125	10.6432	5.55018
138	HOM	-	69	11	4	09-10-17 s0 p2	88.411	68.2618	9.82022	3.31733
139	HOM	+	70	11	4	09-10-17 s0 p3	25.8722	153.436	5.84262	5.12476
140	HOM	-	70	11	4	09-10-17 s0 p3	47.2672	81.4166	3.27433	3.31876
141	HOM	+	71	11	4	09-10-17 s0 p1	39.4796	170.554	7.11094	4.98824
142	HOM	-	71	11	4	09-10-17 s0 p1	79.1928	76.7973	6.20801	3.9225
143	HOM	+	72	11	4	09-10-17 s0 p0	26.558	236.674	5.26784	4.95608
144	HOM	-	72	11	4	09-10-17 s0 p0	76.8908	85.9349	5.33602	2.95114
145	HOM	+	73	7	3	04-09-17 s0 p1	70.8976	250.017	10.9737	4.82084
146	HOM	-	73	7	3	04-09-17 s0 p1	88.9276	83.1891	10.7502	4.2309
147	HOM	+	74	7	3	04-09-17 s0 p0	27.875	202.989	5.65352	5.71649
148	HOM	-	74	7	3	04-09-17 s0 p0	42.6348	76.8611	5.9066	5.2908
149	HOM	+	75	8	3	04-09-17 s1 p1	30.5016	116.452	4.33577	4.25375
150	HOM	-	75	8	3	04-09-17 s1 p1	104.394	83.9708	15.4103	2.73714
151	HOM	+	76	3	2	19.06.17 s0 p1	115.622	183.379	29.0887	5.00466
152	HOM	-	76	3	2	19.06.17 s0 p1	113.496	79.1213	12.4609	4.00247
153	HOM	+	77	3	2	19.06.17 s0 p0	34.3704	259.116	10.3809	5.89584
154	HOM	-	77	3	2	19.06.17 s0 p0	84.7976	97.6965	8.59607	3.74386
155	HOM	+	78	4	2	19.06.17 s1 p0	15.9756	180.037	3.13742	4.92519
156	HOM	-	78	4	2	19.06.17 s1 p0	78.3544	110.749	5.6979	3.91506
157	HOM	+	79	6	2	19.06.17 s3 p2	49.583	127.876	7.06607	4.35244
158	HOM	-	79	6	2	19.06.17 s3 p2	76.1026	71.5413	7.01185	3.05656
159	HOM	+	80	6	2	19.06.17 s3 p1	61.2116	156.867	9.78028	4.1253
160	HOM	-	80	6	2	19.06.17 s3 p1	115.98	84.546	10.6892	2.96052
161	HOM	+	81	6	2	19.06.17 s3 p0	86.684	154.547	11.7077	3.8521
162	HOM	-	81	6	2	19.06.17 s3 p0	57.8442	96.5888	4.86382	3.83422
163	HOM	+	82	5	2	19.06.17 s2 p1	35.7516	192.336	7.3777	5.66255
164	HOM	-	82	5	2	19.06.17 s2 p1	109.843	81.3639	10.398	3.53917
165	HOM	+	83	5	2	19.06.17 s2 p0	36.1722	244.185	9.00228	5.0361
166	HOM	-	83	5	2	19.06.17 s2 p0	71.3802	90.5799	4.48536	3.95537
167	HOM	+	84	12	1	15.06.17 s0 p1	83.9728	193.685	16.9011	4.99662
168	HOM	-	84	12	1	15.06.17 s0 p1	102.153	161.287	11.5968	3.39724
169	HOM	+	85	12	1	15.06.17 s0 p0	73.7938	156.337	12.4832	4.01123
170	HOM	-	85	12	1	15.06.17 s0 p0	82.1666	68.4446	7.60106	3.86671
171	HOM	+	86	13	1	15.06.17 s1 p2	53.3734	138.659	11.6676	6.05868
172	HOM	-	86	13	1	15.06.17 s1 p2	61.9672	73.5235	8.95494	5.03564
173	HOM	+	87	13	1	15.06.17 s1 p0	52.952	237.814	9.77227	5.52769
174	HOM	-	87	13	1	15.06.17 s1 p0	131.359	81.4941	12.9397	4.61524
175	HOM	+	88	19	4	05.10.17 s0 p1	57.2414	342.739	15.2407	5.15905
176	HOM	-	88	19	4	05.10.17 s0 p1	39.4032	195.294	6.54703	4.50969
177	HOM	+	89	18	3	06-09-17 s0 p0	25.0842	136.787	4.20501	4.02453
178	HOM	-	89	18	3	06-09-17 s0 p0	79.629	60.6466	9.93224	3.2532
179	HOM	+	90	16	3	04-09-17 s0 p2	47.6468	136.281	7.10947	3.59275
180	HOM	-	90	16	3	04-09-17 s0 p2	48.591	63.928	5.34233	3.23317
181	HOM	+	91	16	3	04-09-17 s0 p1	53.9456	139.429	9.04822	3.43496
182	HOM	-	91	16	3	04-09-17 s0 p1	58.6816	72.7358	5.1376	2.90621
183	HOM	+	92	16	3	04-09-17 s0 p0	29.3304	180.245	6.51491	4.16752
184	HOM	-	92	16	3	04-09-17 s0 p0	68.983	66.687	4.40612	2.9884
185	HOM	+	93	17	3	04-09-17 s1 p2	95.4096	158.289	16.7081	3.76977
186	HOM	-	93	17	3	04-09-17 s1 p2	117.189	77.2243	11.1927	2.8246
187	HOM	+	94	17	3	04-09-17 s1 p1	63.9624	145.036	11.5292	5.12915
188	HOM	-	94	17	3	04-09-17 s1 p1	121.354	70.666	9.70727	2.80802
189	HOM	+	95	17	3	04-09-17 s1 p0	82.8852	130.249	14.4458	3.72744
190	HOM	-	95	17	3	04-09-17 s1 p0	157.426	63.5707	13.9736	2.96085
191	HOM	-	96	14	2	19.06.17 s0 p1 (c2)	149.061	74.5931	15.1669	3.41068
192	HOM	+	96	14	2	19.06.17 s0 p1 (c2)	53.0244	168.21	8.84548	4.05269
193	HOM	+	97	14	2	19.06.17 s0 p0	20.2088	157.499	2.72909	4.18805
194	HOM	-	97	14	2	19.06.17 s0 p0	77.553	72.0538	6.99635	3.83426
195	HOM	+	98	15	1	19.06.17 s1 p1	22.0858	131.868	2.48327	4.90869
196	HOM	-	98	15	1	19.06.17 s1 p1	143.332	61.1154	11.2315	3.63155
197	HOM	+	99	15	1	19.06.17 s1 p0	36.9662	105.428	5.67165	5.37165
198	HOM	-	99	15	1	19.06.17 s1 p0	68.0402	65.346	4.11112	3.656
