# Supplementary material for: Common synaptic phenotypes arising from diverse mutations in the human NMDA receptor subunit GluN2A
Source: Commun Biol. 2022 Feb 28;5:174. doi: 10.1038/s42003-022-03115-3 (PMC8885697; doi:10.1038/s42003-022-03115-3)
Supplement: Supplementary file 9 — Supplementary Data 6 [file 42003_2022_3115_MOESM9_ESM.xls]

## Sheet: 40 synapses
Figure 6ci: Soma Vm integral (mV.s)
Stim freq (Hz)	﻿WT (100%)										GOF (150%)										LOF (200%)
20	0.270419	0.279968	0.267434	0.278204	0.26246	0.287082	0.251266	0.214015	0.271924	0.2425	0.267734	0.276777	0.264509	0.275694	0.260098	0.284048	0.248833	0.211741	0.268897	0.240166	0.265605	0.274322	0.262505	0.273137	0.258052	0.281612	0.247054	0.209936	0.26678	0.238204
40	0.276795	0.286159	0.273327	0.284789	0.267754	0.294237	0.256846	0.21892	0.278308	0.247647	0.271377	0.28088	0.268742	0.279508	0.263757	0.288474	0.252599	0.21521	0.273293	0.243853	0.268673	0.277955	0.265764	0.276712	0.261236	0.285406	0.249852	0.212722	0.270054	0.241054
80	0.281823	0.290957	0.278392	0.290397	0.272574	0.299754	0.261244	0.222596	0.283758	0.251413	0.274119	0.283155	0.27096	0.282466	0.265904	0.291246	0.254803	0.217222	0.275758	0.245553	0.270368	0.279345	0.267314	0.278292	0.262071	0.286819	0.251345	0.213824	0.271668	0.242238
200	0.354621	0.363669	0.350697	0.360825	0.347944	0.368577	0.344247	0.302533	0.355298	0.360374	0.387977	0.372872	0.272525	0.372865	0.265522	0.365092	0.254319	0.216979	0.386172	0.244349	0.268627	0.27763	0.26466	0.276897	0.259241	0.351018	0.248205	0.210869	0.269927	0.238958
Figure 6cii: Spine Vm integral (mV.s)
Stim freq (Hz)	﻿WT (100%)										GOF (150%)										LOF (200%)
20	0.446712	0.447492	0.450879	0.464962	0.429969	0.460357	0.430691	0.446523	0.477552	0.419583	0.442486	0.442683	0.446205	0.461016	0.426489	0.455802	0.426794	0.441774	0.472173	0.415811	0.439162	0.438988	0.442984	0.45686	0.423332	0.452092	0.42394	0.438149	0.468515	0.412548
40	0.455783	0.455986	0.459427	0.474521	0.437301	0.470457	0.438909	0.455113	0.487933	0.427086	0.447345	0.448106	0.452182	0.466349	0.431393	0.461768	0.432167	0.447925	0.479047	0.421067	0.443232	0.443844	0.44748	0.461832	0.427638	0.457225	0.427864	0.442871	0.473465	0.416513
80	0.461862	0.461584	0.466038	0.481897	0.443521	0.477253	0.444589	0.460842	0.496267	0.431992	0.450331	0.450376	0.454493	0.46969	0.433733	0.464747	0.434567	0.45061	0.482078	0.422947	0.444698	0.444949	0.448931	0.46323	0.427973	0.458196	0.429148	0.443855	0.475078	0.417741
200	0.500984	0.502836	0.50325	0.523496	0.482661	0.512728	0.493281	0.515889	0.536244	0.496998	0.519623	0.501511	0.449436	0.522955	0.427397	0.500717	0.428057	0.445361	0.551295	0.41622	0.436335	0.436366	0.439224	0.454462	0.419307	0.498332	0.419649	0.43448	0.466403	0.408532
Figure 6ciii: Spine Calcium integral (mmol.ms/L)
Stim freq (Hz)	﻿WT (100%)										GOF (150%)										LOF (200%)
20	0.105425	0.10588	0.105584	0.107349	0.0986473	0.105433	0.0992071	0.106261	0.112698	0.0987089	0.0816574	0.0817035	0.0803433	0.0864364	0.0784368	0.0826412	0.0773943	0.0799926	0.0860364	0.0758864	0.0635014	0.061287	0.0627569	0.0642904	0.0609436	0.0633663	0.0613773	0.0604863	0.0674988	0.0563312
40	0.143336	0.143478	0.14169	0.145513	0.130092	0.146729	0.135326	0.140468	0.152231	0.131645	0.0989164	0.101991	0.103374	0.105175	0.0985558	0.103853	0.0983401	0.104611	0.110483	0.0974688	0.0769129	0.0795069	0.0787003	0.0807234	0.0771268	0.081191	0.0752104	0.0779004	0.0831511	0.0711851
80	0.175534	0.17243	0.178431	0.183615	0.167375	0.180102	0.16793	0.170138	0.191533	0.160514	0.117269	0.116037	0.11871	0.124004	0.114819	0.121865	0.115287	0.120796	0.127331	0.11131	0.0874265	0.0877013	0.0897338	0.0913177	0.0818491	0.0894924	0.0851074	0.0848851	0.0937754	0.0815505
200	0.262	0.261475	0.262821	0.272538	0.254827	0.259866	0.265292	0.291137	0.282315	0.268464	0.190335	0.179686	0.143755	0.185551	0.135493	0.175736	0.135959	0.144241	0.205109	0.133963	0.0977046	0.0955729	0.0976366	0.100953	0.0950101	0.128196	0.0945644	0.0967746	0.106929	0.0923367

## Sheet: 200 synapses
Figure 6ei: Soma Vm integral (mV.s)
Stim freq (Hz)	﻿WT (100%)										GOF (150%)										LOF (200%)
20	1.39234	1.40865	1.38941	1.69492	1.84884	1.47316	1.381	1.34453	1.50013	1.47778	1.33613	1.35279	1.33739	1.39546	1.43146	1.36629	1.32998	1.29418	1.38344	1.3738	1.3049	1.32234	1.30818	1.35939	1.39452	1.3341	1.3007	1.26655	1.35059	1.34096
40	1.97939	2.05218	1.82607	1.98459	2.05319	1.96747	1.76606	1.72154	1.96947	1.9786	1.58289	1.5926	1.61554	1.61566	1.69569	1.59354	1.46923	1.37821	1.60658	1.60144	1.36462	1.38314	1.36602	1.42388	1.45933	1.39552	1.35913	1.3242	1.41187	1.40258
80	2.2777	2.27415	2.23525	2.38694	3.15518	2.34589	2.16884	2.39398	2.31524	2.43336	1.71599	1.78129	1.74229	1.83354	1.90825	1.80136	1.72092	1.62934	1.81459	1.82529	1.47008	1.49628	1.47417	1.55323	1.63675	1.51457	1.46537	1.41565	1.53631	1.52522
200	2.90045	2.93476	2.92775	2.96489	3.01889	2.93487	2.90926	2.8717	2.9711	2.96353	2.89555	2.92685	2.91633	2.97578	3.02178	2.93178	2.92083	2.87943	2.98322	2.96214	1.81031	1.83388	1.72147	2.80175	3.01295	2.00637	1.57837	2.00839	1.85405	2.3227
Figure 6eii: Spine Vm integral (mV.s)
Stim freq (Hz)	﻿WT (100%)										GOF (150%)										LOF (200%)
20	1.3736	1.37491	1.3607	1.57802	1.69201	1.43806	1.35843	1.41372	1.45441	1.45053	1.31742	1.32116	1.30872	1.35105	1.37192	1.34745	1.30734	1.35958	1.35575	1.3624	1.28494	1.29075	1.27876	1.31554	1.33643	1.31479	1.27712	1.32877	1.32256	1.32904
40	1.82714	1.87615	1.70156	1.82457	1.88166	1.82994	1.66539	1.71565	1.83094	1.85087	1.50965	1.50969	1.52497	1.52702	1.58264	1.52903	1.4244	1.44358	1.53609	1.54465	1.341	1.34776	1.3328	1.37584	1.39625	1.37277	1.33189	1.38593	1.38073	1.38748
80	2.14242	2.12004	2.08684	2.21779	2.84313	2.22007	2.04181	2.33569	2.18229	2.2982	1.63439	1.67624	1.64465	1.71837	1.7776	1.71564	1.63217	1.63882	1.72117	1.74368	1.42676	1.43932	1.42035	1.48118	1.53981	1.46985	1.4179	1.45602	1.48313	1.4876
200	2.58035	2.62814	2.62502	2.66064	2.7252	2.64946	2.62468	2.60912	2.72256	2.71157	2.5251	2.55482	2.53076	2.60566	2.66441	2.58321	2.55968	2.54471	2.6462	2.62582	1.70339	1.6989	1.6094	2.44663	2.62555	1.87302	1.50575	1.93732	1.7373	2.11241
Figure 6eiii: Spine Calcium integral (mmol.ms/L)
Stim freq (Hz)	﻿WT (100%)										GOF (150%)										LOF (200%)
20	1.4068	1.40427	1.39892	1.5094	1.56513	1.43514	1.39709	1.43091	1.44023	1.43574	1.29544	1.29278	1.29043	1.30214	1.30332	1.30364	1.28975	1.31212	1.30215	1.3062	1.22852	1.22771	1.22701	1.23186	1.23596	1.23626	1.22518	1.2434	1.23555	1.23758
40	1.88472	1.91635	1.78784	1.87495	1.90629	1.87743	1.7641	1.80877	1.86913	1.89029	1.4795	1.47474	1.4844	1.47967	1.49936	1.4857	1.41648	1.42873	1.4826	1.48812	1.29072	1.29174	1.28637	1.29888	1.30039	1.30021	1.28627	1.30851	1.29887	1.30134
80	2.62833	2.62285	2.57648	2.71868	3.34912	2.70997	2.51967	2.82552	2.65214	2.81096	1.70459	1.7442	1.71887	1.76463	1.80888	1.77426	1.70253	1.68568	1.7611	1.79282	1.38001	1.38386	1.37397	1.40434	1.43406	1.39914	1.37158	1.38787	1.40037	1.40216
200	3.1955	3.25304	3.27888	3.26374	3.30271	3.25755	3.28001	3.22078	3.34985	3.31113	2.66214	2.67819	2.67482	2.71425	2.73719	2.69353	2.71037	2.65522	2.76795	2.72617	1.77601	1.78914	1.70738	2.37425	2.42858	1.9187	1.61803	1.94667	1.78678	2.10695
